# Supplementary material for: Underwater Optics in Sub-Antarctic and Antarctic Coastal Ecosystems
Source: PLoS One. 2016 May 4;11(5):e0154887. doi: 10.1371/journal.pone.0154887 (PMC4856368; doi:10.1371/journal.pone.0154887)
Supplement: S1 Data — (XLSX) [file pone.0154887.s001.xlsx]

## Sheet: Kd - S of upper log-linear part
		Study site	Date	Kd305 (m-1)	Kd313 (m-1)	Kd320 (m-1)	Kd340 (m-1)	Kd380 (m-1)	Kd395 (m-1)	KdPAR (m-1)		SKd(305-395 nm) (nm-1)		z1%305 (m)	z10%305 (m)	z1%313 (m)	z10%313 (m)	z1%320 (m)	z10%320 (m)	z1%340 (m)	z10%340 (m)	z1%380 (m)	z10%380 (m)	z1%395 (m)	z10%395 (m)	z1%PAR (m)	z10%PAR (m)
	Valdivia	Los Molinos	2014-03-26	0.65	0.574	0.535	0.423	0.317	0.295	0.183		0.0086		7.07692	3.53846	8.01394	4.00697	8.59813	4.29907	10.8747	5.43735	14.511	7.25552	15.5932	7.79661	25.1366	12.5683
				0.654	0.561	0.519	0.4	0.285	0.259	0.184		0.01		7.03364	3.51682	8.19964	4.09982	8.8632	4.4316	11.5	5.75	16.1404	8.07018	17.7606	8.88031	25	12.5
				0.646	0.575	0.537	0.42	0.334	0.307	0.187		0.008		7.12074	3.56037	8	4	8.56611	4.28305	10.9524	5.47619	13.7725	6.88623	14.9837	7.49186	24.5989	12.2995
				0.644	0.574	0.536	0.424	0.33	0.302	0.18		0.0082		7.14286	3.57143	8.01394	4.00697	8.58209	4.29104	10.8491	5.42453	13.9394	6.9697	15.2318	7.61589	25.5556	12.7778
		San Carlos		1.33	1.128	1.11	0.853	0.483	0.418	0.18		0.0129		3.45865	1.72932	4.07801	2.03901	4.14414	2.07207	5.39273	2.69637	9.52381	4.7619	11.0048	5.50239	25.5556	12.7778
				1.601	1.4059	1.3297	1.052	0.7048	0.601	0.1779		0.0106		2.8732	1.4366	3.27193	1.63596	3.45943	1.72971	4.37262	2.18631	6.52667	3.26334	7.65391	3.82696	25.8572	12.9286
				1.5306	1.33	1.278	1.016	0.291	0.276	0.177		0.0208		3.00536	1.50268	3.45865	1.72932	3.59937	1.79969	4.52756	2.26378	15.8076	7.90378	16.6667	8.33333	25.9887	12.9944
		Playa Chica		0.8953	0.779	0.7311	0.592	0.431	0.39	0.26		0.0089		5.13794	2.56897	5.90501	2.9525	6.29189	3.14594	7.77027	3.88514	10.6729	5.33643	11.7949	5.89744	17.6923	8.84615
				1.263	0.814	0.765	0.62	0.456	0.41	0.2799		0.0104		3.64212	1.82106	5.65111	2.82555	6.01307	3.00654	7.41935	3.70968	10.0877	5.04386	11.2195	5.60976	16.4344	8.21722
				0.948	0.835	0.782	0.629	0.448	0.398	0.262		0.0094		4.85232	2.42616	5.50898	2.75449	5.88235	2.94118	7.3132	3.6566	10.2679	5.13393	11.5578	5.77889	17.5573	8.77863
		Playa Grande		0.842	0.731	0.681	0.539	0.378	0.336	0.233		0.0099		5.46318	2.73159	6.29275	3.14637	6.75477	3.37739	8.53432	4.26716	12.1693	6.08466	13.6905	6.84524	19.7425	9.87124
				0.813	0.705	0.657	0.519	0.366	0.325	0.222		0.0099		5.65806	2.82903	6.52482	3.26241	7.00152	3.50076	8.8632	4.4316	12.5683	6.28415	14.1538	7.07692	20.7207	10.3604
				0.83	0.723	0.666	0.538	0.399	0.361	0.246		0.0089		5.54217	2.77108	6.36238	3.18119	6.90691	3.45345	8.55019	4.27509	11.5288	5.76441	12.7424	6.37119	18.6992	9.34959
		Mouth (River Mouth)	2014-12-01	1.796	1.639	1.585	1.345	0.942	0.8	0.519		0.0088		2.56125	1.28062	2.80659	1.40329	2.90221	1.4511	3.42007	1.71004	4.88323	2.44161	5.75	2.875	8.8632	4.4316
				1.6	1.449	1.406	1.182	0.8	0.691	0.361		0.0092		2.875	1.4375	3.1746	1.5873	3.27169	1.63585	3.89171	1.94585	5.75	2.875	6.65702	3.32851	12.7424	6.37119
				1.14	0.894	0.877	0.7258	0.585	0.553	0.338		0.0071		4.03509	2.01754	5.14541	2.57271	5.24515	2.62258	6.33783	3.16892	7.86325	3.93162	8.31826	4.15913	13.6095	6.80473
	Quempillen	Mouth	2015-04-01	2.62	2.34	2.25	1.87	1.38	1.25	0.7		0.008		1.75573	0.877863	1.96581	0.982906	2.04444	1.02222	2.45989	1.22995	3.33333	1.66667	3.68	1.84	6.57143	3.28571
				2.6	2.3	2.2	1.9	1.4	1.25	0.7		0.0078		1.76923	0.884615	2	1	2.09091	1.04545	2.42105	1.21053	3.28571	1.64286	3.68	1.84	6.57143	3.28571
				2.63	2.3	2.23	1.85	1.36	1.22	0.69		0.0082		1.74905	0.874525	2	1	2.06278	1.03139	2.48649	1.24324	3.38235	1.69118	3.77049	1.88525	6.66667	3.33333
		River		2.4	2.1	1.9	1.57	1.1	0.93	0.93		0.01		1.91667	0.958333	2.19048	1.09524	2.42105	1.21053	2.92994	1.46497	4.18182	2.09091	4.94624	2.47312	4.94624	2.47312
				2.5	2.1	1.95	1.57	1	0.91	0.54		0.011		1.84	0.92	2.19048	1.09524	2.35897	1.17949	2.92994	1.46497	4.6	2.3	5.05495	2.52747	8.51852	4.25926
				2.5	2.1	2	1.6	1	0.91	0.52		0.0111		1.84	0.92	2.19048	1.09524	2.3	1.15	2.875	1.4375	4.6	2.3	5.05495	2.52747	8.84615	4.42308
	Yaldad	Mid Bay	2014-03-04	1.41	1.14	0.974	0.711	0.476	0.426	0.313		0.0127		3.26241	1.63121	4.03509	2.01754	4.72279	2.3614	6.46976	3.23488	9.66387	4.83193	10.7981	5.39906	14.6965	7.34824
		Inner Bay	2015-04-02	1.9	1.5	1.4	0.92	0.63	0.55	0.27		0.0133		2.42105	1.21053	3.06667	1.53333	3.28571	1.64286	5	2.5	7.41935	3.70968	8.36364	4.18182	17.037	8.51852
				1.9	1.5	1.34	0.95	0.61	0.56	0.27		0.0131		2.42105	1.21053	3.06667	1.53333	3.43284	1.71642	4.84211	2.42105	7.54098	3.77049	8.21429	4.10714	17.037	8.51852
		Outer Bay		1.41	1.14	1.1	0.82	0.57	0.51	0.27		0.0108		3.26241	1.63121	4.03509	2.01754	4.18182	2.09091	5.60976	2.80488	8.07018	4.03509	9.01961	4.5098	17.037	8.51852
				1.4	1.21	1.11	0.83	0.57	0.5	0.26		0.0112		3.28571	1.64286	3.80165	1.90083	4.14414	2.07207	5.54217	2.77108	8.07018	4.03509	9.2	4.6	17.6923	8.84615
	Reloncavi	Mouth (Las Caicuras)	2015-03-20	1.202	0.942	0.847	0.581	0.5	0.451	0.277		0.0099		3.82696	1.91348	4.88323	2.44161	5.43093	2.71547	7.91738	3.95869	9.2	4.6	10.1996	5.09978	16.6065	8.30325
				1.246	0.93	0.846	0.736	0.483	0.423	0.265		0.0107		3.69181	1.84591	4.94624	2.47312	5.43735	2.71868	6.25	3.125	9.52381	4.7619	10.8747	5.43735	17.3585	8.67925
		Fjord (Las Loberas)	2015-03-21	1.153	0.934	0.878	0.624	0.485	0.445	0.274		0.01		3.98959	1.9948	4.92505	2.46253	5.23918	2.61959	7.37179	3.6859	9.48454	4.74227	10.3371	5.16854	16.7883	8.39416
				1.015	0.8648	0.824	0.5826	0.183	NA	NA		NA		4.53202	2.26601	5.31915	2.65957	5.58252	2.79126	7.89564	3.94782	25.1366	12.5683	NA	NA	NA	NA
	Comau	Winter	2014-08-28	1.643	1.591	1.558	1.372	0.978	0.942	0.598		0.0067		2.79976	1.39988	2.89126	1.44563	2.9525	1.47625	3.35277	1.67638	4.70348	2.35174	4.88323	2.44161	7.69231	3.84615
			2014-08-31	1.641	1.653	1.365	1.112	0.823	1.325	0.741		0.0089		2.80317	1.40158	2.78282	1.39141	3.36996	1.68498	4.13669	2.06835	5.58931	2.79465	3.4717	1.73585	6.20783	3.10391
		Summer (S1)	2013-12-19	1.216	0.988	0.901	0.616	0.297	0.214	NA		0.0188		3.78289	1.89145	4.65587	2.32794	5.10544	2.55272	7.46753	3.73377	15.4882	7.74411	21.4953	10.7477	NA	NA
			2013-12-21	1.082	0.895	0.822	0.59	0.321	0.241	0.209		0.0162		4.25139	2.12569	5.13966	2.56983	5.59611	2.79805	7.79661	3.89831	14.3302	7.16511	19.0871	9.54357	22.0096	11.0048
				1.153	0.893	0.819	0.564	0.334	0.274	0.2035		0.0153		3.98959	1.9948	5.15118	2.57559	5.61661	2.8083	8.15603	4.07801	13.7725	6.88623	16.7883	8.39416	22.6044	11.3022
		Summer (S2)	2015-12-02	1.72	1.471	1.341	1.041	0.6718	0.572	0.2589		0.0119		2.67442	1.33721	3.12712	1.56356	3.43028	1.71514	4.41883	2.20941	6.84728	3.42364	8.04196	4.02098	17.7675	8.88374
				1.683	1.45	1.338	1.0263	0.6725	0.579	0.272		0.0116		2.73321	1.36661	3.17241	1.58621	3.43797	1.71898	4.48212	2.24106	6.84015	3.42007	7.94473	3.97237	16.9118	8.45588
				1.656	1.4601	1.3554	1.0254	0.6684	0.5723	0.2489		0.0117		2.77778	1.38889	3.15047	1.57523	3.39383	1.69692	4.48605	2.24303	6.88211	3.44105	8.03774	4.01887	18.4813	9.24066
				1.6839	1.434	1.3956	1.0534	0.659	0.5645	0.2455		0.012		2.73175	1.36588	3.20781	1.60391	3.29607	1.64804	4.36681	2.18341	6.98027	3.49014	8.1488	4.0744	18.7373	9.36864
				1.6732	1.4106	1.3485	1.0151	0.6691	0.5621	0.2501		0.0117		2.74922	1.37461	3.26102	1.63051	3.4112	1.7056	4.53157	2.26579	6.87491	3.43745	8.1836	4.0918	18.3926	9.19632
				1.5845	1.4229	1.3422	1.0388	0.6708	0.5738	0.2625		0.0113		2.90312	1.45156	3.23283	1.61642	3.42721	1.7136	4.42819	2.21409	6.85748	3.42874	8.01673	4.00837	17.5238	8.7619
	Puyuhuapi	Winter	2015-08-06	6.511	5.26	4.56	3.2	2.05	1.62	0.209		0.0146		0.706497	0.353248	0.874525	0.437262	1.00877	0.504386	1.4375	0.71875	2.2439	1.12195	2.83951	1.41975	22.0096	11.0048
				6.759	5.323	5.01	3.183	2.09	1.666	0.194		0.0148		0.680574	0.340287	0.864174	0.432087	0.918164	0.459082	1.44518	0.722589	2.20096	1.10048	2.7611	1.38055	23.7113	11.8557
				6.09	5.289	4.88	3.54	2.088	1.658	0.2		0.0142		0.755337	0.377668	0.86973	0.434865	0.942623	0.471311	1.29944	0.649718	2.20307	1.10153	2.77443	1.38721	23	11.5
		Summer	2014-12-15	2.42	2.03	1.87	1.38	0.711	0.545	0.209		0.0163		1.90083	0.950413	2.26601	1.133	2.45989	1.22995	3.33333	1.66667	6.46976	3.23488	8.44037	4.22018	22.0096	11.0048
			2014-12-16	2.3	1.9	1.77	1.28	0.687	0.536	0.356		0.0158		2	1	2.42105	1.21053	2.59887	1.29944	3.59375	1.79687	6.69578	3.34789	8.58209	4.29104	12.9213	6.46067
			2014-12-17	2.36	1.96	1.8	1.31	0.74	0.575	0.24		0.0152		1.94915	0.974576	2.34694	1.17347	2.55556	1.27778	3.51145	1.75573	6.21622	3.10811	8	4	19.1667	9.58333
				2.33	1.9	1.74	1.23	0.644	0.506	0.209		0.0166		1.97425	0.987124	2.42105	1.21053	2.64368	1.32184	3.73984	1.86992	7.14286	3.57143	9.09091	4.54545	22.0096	11.0048
				2.31	1.92	1.77	1.26	0.7	0.482	0.19		0.0166		1.99134	0.995671	2.39583	1.19792	2.59887	1.29944	3.65079	1.8254	6.57143	3.28571	9.54357	4.77178	24.2105	12.1053
	Fildes	Nelson	2015-02-13	0.77	0.61	0.56	0.41	0.29	0.29	0.24		0.0105		5.97403	2.98701	7.54098	3.77049	8.21429	4.10714	11.2195	5.60976	15.8621	7.93103	15.8621	7.93103	19.1667	9.58333
			2014-02-01	0.503	0.364	0.336	0.244	0.164	0.15	0.128		0.0124		9.14513	4.57256	12.6374	6.31868	13.6905	6.84524	18.8525	9.42623	28.0488	14.0244	30.6667	15.3333	35.9375	17.9688
				0.533	0.392	0.363	0.275	0.188	0.172	0.145		0.0115		8.63039	4.3152	11.7347	5.86735	12.6722	6.33609	16.7273	8.36364	24.4681	12.234	26.7442	13.3721	31.7241	15.8621
		Punta RIP	2015-02-13	0.54	0.46	0.42	0.33	0.21	0.19	0.17		0.0115		8.51852	4.25926	10	5	10.9524	5.47619	13.9394	6.9697	21.9048	10.9524	24.2105	12.1053	27.0588	13.5294
				0.51	0.44	0.41	0.32	0.24	0.22	0.18		0.009		9.01961	4.5098	10.4545	5.22727	11.2195	5.60976	14.375	7.1875	19.1667	9.58333	20.9091	10.4545	25.5556	12.7778
		Artigas	2014-01-16	0.479	0.44	0.418	0.35	0.239	0.231	0.206		0.0084		9.60334	4.80167	10.4545	5.22727	11.0048	5.50239	13.1429	6.57143	19.2469	9.62343	19.9134	9.95671	22.3301	11.165
				0.5	0.457	0.437	0.368	0.251	0.244	0.215		0.0083		9.2	4.6	10.0656	5.03282	10.5263	5.26316	12.5	6.25	18.3267	9.16335	18.8525	9.42623	21.3953	10.6977
				0.478	0.449	0.431	0.365	0.256	0.252	0.211		0.0076		9.62343	4.81172	10.245	5.12249	10.6729	5.33643	12.6027	6.30137	17.9688	8.98438	18.254	9.12698	21.8009	10.9005
			2014-01-21	0.481	0.411	0.385	0.305	0.196	0.18	0.15		0.0108		9.56341	4.7817	11.1922	5.59611	11.9481	5.97403	15.082	7.54098	23.4694	11.7347	25.5556	12.7778	30.6667	15.3333
		Collins	2014-01-21	0.457	0.391	0.362	0.29	0.193	0.182	0.17		0.0102		10.0656	5.03282	11.7647	5.88235	12.7072	6.35359	15.8621	7.93103	23.8342	11.9171	25.2747	12.6374	27.0588	13.5294
				0.474	0.385	0.361	0.285	0.193	0.18	0.154		0.0104		9.70464	4.85232	11.9481	5.97403	12.7424	6.37119	16.1404	8.07018	23.8342	11.9171	25.5556	12.7778	29.8701	14.9351
		Ardley	2014-01-26	0.424	0.348	0.319	0.237	0.146	0.131	0.113		0.0128		10.8491	5.42453	13.2184	6.6092	14.4201	7.21003	19.4093	9.70464	31.5068	15.7534	35.1145	17.5573	40.708	20.354
				0.42	0.35	0.321	0.241	0.158	0.144	0.13		0.0117		10.9524	5.47619	13.1429	6.57143	14.3302	7.16511	19.0871	9.54357	29.1139	14.557	31.9444	15.9722	35.3846	17.6923
				0.414	0.346	0.317	0.235	0.147	0.133	0.114		0.0125		11.1111	5.55556	13.2948	6.6474	14.511	7.25552	19.5745	9.78723	31.2925	15.6463	34.5865	17.2932	40.3509	20.1754
				0.41	0.34	0.31	0.229	0.138	0.123	0.109		0.0132		11.2195	5.60976	13.5294	6.76471	14.8387	7.41935	20.0873	10.0437	33.3333	16.6667	37.3984	18.6992	42.2018	21.1009
		SHOA	2015-02-13	0.493	0.423	0.4	0.3	0.2	0.18	0.14		0.0111		9.33063	4.66531	10.8747	5.43735	11.5	5.75	15.3333	7.66667	23	11.5	25.5556	12.7778	32.8571	16.4286
				NA = Not available
