# Supplementary material for: Underwater Optics in Sub-Antarctic and Antarctic Coastal Ecosystems
Source: PLoS One. 2016 May 4;11(5):e0154887. doi: 10.1371/journal.pone.0154887 (PMC4856368; doi:10.1371/journal.pone.0154887)
Supplement: S2 Data — (XLSX) [file pone.0154887.s002.xlsx]

## Sheet: Kd 395 nm for different layers
			Kd395 nm (m-1)
			2014-03-26													2014-12-01
			Los Molinos				San Carlos			Playa Chica			Playa Grande			Mouth (River Mouth)
	VALDIVIA	Depth (m)	13:00:00	13:06:00	13:08:00	13:12:00	13:31:00	13:35:00	13:39:00	14:36:00	14:48:00	14:50:00	15:05:00	15:08:00	15:10:00	14:38:00	14:49:00	14:53:00
		0 - 1	0.0064	0.4058	0.7039	0.3166	0.7101	0.6845	0.4813	0.6757	0.4639	0.3548	0.5146	1.1	0.3975	0.9929	NA	1.1069
		1 - 2	0.1627	0.4193	0.245	0.1336	0.5541	0.6342	0.3616	0.2555	0.4547	0.4217	0.5494	0.2702	0.1139	0.9569	0.6756	0.8957
		2 - 3	0.151	0.3106	0.3569	0.4096	0.2714	0.2976	0.2623	0.3394	0.2853	0.4036	0.2563	0.3438	0.1732	0.8239	0.6931	0.5884
		3 - 4	0.3813	0.3291	0.1036	0.1016	0.2267	0.2138	0.3165	0.4089	0.4468	0.4079	0.364	0.2774	0.4236	0.6714	0.4336	0.4162
		4 - 5	0.2457	0.1603	0.1286	0.1101	0.2927	0.2978	0.3816	0.4189	0.4177	0.3681	0.3151	0.301	0.3229	0.4212	0.2765	0.6405
		5 - 6	0.2979	0.3289	0.2996	0.3508	0.2692	0.1891	0.2173	0.4334	0.3797	0.448	0.3593	0.3501	0.3647	0.3962	0.3674	0.901
		6 - 7	0.2622	0.3404	0.3438	0.2618	0.2651	0.2528	0.2681	0.4647	0.4505	0.4305	0.4015	0.3636	0.4072	0.4846	0.4458	0.6211
		7 - 8	0.278	0.2724	0.1781	0.2936	0.2919	0.2029	0.3128		0.5698	0.4232	0.3258	0.5138	0.6393	0.4623	0.6607	0.5648
		8 - 9	0.2528	0.3057	0.2955	0.2539	0.2462	0.2838	0.2026							0.4878	0.4817	0.4154
		9 - 10	0.3078		0.2654	0.2946	0.2102	0.2869	0.2284							0.5101	0.3197	0.4464
		10 - 11	0.2826		0.2957	0.2956	0.2434	0.1928	0.2257							0.4455	0.334	0.4483
		11- 12	0.3197		0.3072	0.2676	0.2288	0.2984	0.2652							0.3659	0.3918	0.5316
		12 - 13	0.3049		0.3258	0.307	0.2816	0.2624	0.1972							0.4134		0.4395
		13 - 14	0.3579		0.3181	0.3748	0.2735	0.2528	0.3225							0.4487		0.6171
		14 - 15	0.3592		0.3831	0.3406	0.3613	0.3688	0.3079							0.3917		0.6903
		15 - 16	0.3671		0.3819	0.4022	0.3854	0.279	0.4545							0.4445		0.4462
		16 - 17	0.4		0.3899	0.3107										0.5097		0.6067
		17 - 18														0.3672		0.5826
		18 - 18																0.3849
																NA = Not available
			2014-04-01
			Mouth			River
	QUEMPILLÉN	Depth (m)	12:40:00	12:42:00	12:44:00	13:39:00	13:41:00	13:42:00
		0,5 - 1	1.3639	1.4062	1.3633	1.1269	1.7147	1.5426
		1 - 1,5	1.2234	1.2371	1.2231	0.7762	0.7525	0.8818
		1,5 - 2	1.1239	1.1043	1.128	0.9499	0.959	0.4823
		2 - 2,5	1.1567	1.2514	1.1718
		2,5 - 3	1.2576	1.2669	1.2478
		3 - 3,5	1.2725	1.1993	1.2603
		3,5 - 4	1.3989	1.2546	1.1984
		4 - 4,5	1.2256	1.3029	1.2353
		4,5 - 5	1.3162	1.1724	1.1997
			2015-04-01		2014-03-04	2015-04-02
			Inner Bay		Mid Bay	Outer Bay
	YALDAD	Depth (m)	11:18:00	11:23:00	11:38:00	10:51:00	10:57:00
		0 - 1	0.6492	0.8925	0.2299	0.6847	1.3118
		1 - 2	0.6216	0.5803	0.6659	0.5668	0.6096
		2 - 3	0.5662	0.4829	0.5594	0.5446	0.5328
		3 - 4	0.5154	0.4659	0.5559	0.5917	0.5239
		4 - 5	0.4988	0.4909	0.5822	0.5558	0.4906
		5 - 6	0.4915	0.5546	0.8808	0.5142	0.505
		6 - 7	0.4223	0.4158	0.2851	0.5306	0.5145
		7 - 8	0.4457	0.4204	0.3982	0.4504	0.5079
		8 - 9	0.4672	0.4503	0.6328	0.4765	0.4426
		9 - 10	0.496	0.4893	0.2761	0.4391	0.4331
		10 - 11	0.5317	0.5189	0.4822	0.4274	0.4481
		11- 12	0.5756	0.5687	0.2371	0.4807	0.4609
		12 - 13	0.6117	0.5951	0.2606	0.5139	0.4731
		13 - 14	0.628	0.6283	0.4417	0.4696	0.4608
		14 - 15	0.6382	0.6418	0.1864	0.4664	0.4524
		15 - 16	0.6526	0.6802	0.3803	0.4902	0.463
		16 - 17	0.6478	0.6609	0.3911	0.5323	0.496
		17 - 18	0.5782	0.618	0.4255	0.5271	0.5278
		18 - 19	0.6166	0.5697	0.518	0.5442	0.5518
		19 - 20		0.8127	0.6542	0.6536	0.6717
		20 - 21			0.6634	0.7683	0.7611
		21 - 22				0.862	0.8719
		22 - 23				1.08
			2015-03-20		2015-03-21
			Mouth		Fjord
	RELONCAVÍ	Depth (m)	13:37:00	13:42:00	12:09:00	12:17:00
		0 - 1	NA	0.9978	1.8357	0.2248
		1 - 2	0.3188	0.366	0.5298	0.0701
		2 - 3	0.4636	0.3969	0.4457	0.0154
		3 - 4	0.4276	0.3759	0.4403	0.116
		4 - 5	0.5308	0.5101	0.4601	0.1429
		5 - 6	0.4675	0.4899	0.4412	0.393
		6 - 7	0.4027	0.3991	0.4659	0.4512
		7 - 8	0.4029	0.3627	0.4572	0.4443
		8 - 9	0.3758	0.3654	0.4532	0.4291
		9 - 10	0.3249	0.3411	0.4487	0.3984
		10 - 11	0.3191	0.3263	0.4518	0.4045
		11- 12	0.313	0.311	0.4327	0.3761
		12 - 13	0.3137	0.312	0.4032	0.3562
		13 - 14	0.3018	0.2798	0.3828	0.2955
		14 - 15	0.2838	0.2752	0.3366	0.2638
		15 - 16	0.2711	0.2713	0.2912	0.2715
		16 - 17	0.276	0.2742	0.2861	0.2779
		17 - 18	0.2737	0.252	0.2809	0.251
		18 - 19	0.2672	0.2731	0.2786	0.2612
		19 - 20	0.2628	0.2717	0.2715	0.2623
		20 - 21	0.2627	0.2811	0.2535	0.2519
		21 - 22	0.2669	0.2742	0.2566	0.2426
		22 - 23	0.2649	0.2662	0.2562	0.2463
		23 - 24	0.2655	0.2614	0.2452	0.2472
		24 - 25	0.2691	0.2658	0.2538	0.2496
		25 - 26	0.2739	0.2706	0.2528	0.2433
		26 - 27	0.2703	0.2965	0.2535	0.2416
			NA = Not available
			2013-12-19	2013-12-21		2014-08-28	2014-08-31	2015-12-02
			Summer 2013			Winter 2014		Summer 2015
	COMAU	Depth (m)	12:20:00	10:52:00	11:12:00	15:37:00	14:33:00	12:46:00	12:49:00	13:04:00	13:06:00	13:26:00	13:28:00
		0 - 1	1.8	0.5714	0.348	1.788	1.307	1.1814	0.428	1.2907	1.0679	0.9186	0.0083
		1 - 2	0.1863	0.1822	0.1552	0.636	0.622	0.6657	0.5563	0.6516	0.4375	1.8245	0.6306
		2 - 3	0.4693	0.0139	0.238	0.841	0.99	0.5536	0.6062	0.6114	0.5674	0.5506	0.5554
		3 - 4	0.1422	0.3161	0.2554	0.837	1.476	0.5377	0.5998	0.6224	0.5681	0.6957	0.7483
		4 - 5	0.1203	0.2304	0.2625	1.121	1.42	0.5924	0.5619	0.5768	0.6822	0.5671	0.5071
		5 - 6	0.2433	0.4148	0.4521	1.279	1.31	0.6023	0.6052	0.5389	0.6106	0.6387	0.5075
		6 - 7	0.3759	0.4473	0.3586	1.862	1.32	0.5512	0.5266	0.6234	0.5441	0.5884	0.7569
		7 - 8	0.5427	0.502	0.4247	0.7	1.32	0.565	0.6448	0.6242	0.4982	0.5649	0.611
		8 - 9	0.6019	0.5114	0.3725	0.281	1.01	0.5602	0.5711	0.5622	0.4855	0.6202	0.6556
		9 - 10	0.7343	0.5214	0.4287	0.318	0.708	0.5778	0.5942	0.555	0.5271	0.5684	0.5798
		10 - 11	0.7199	0.7288	0.3835	0.294	0.874	0.5603	0.5805	0.5858	0.6157	0.5951	0.5904
		11- 12	0.6765	0.6853	0.4468	0.279	0.722	0.538	0.5515	0.5735	0.6025	0.5254	0.5213
		12 - 13	0.7299	0.5433	0.506	0.282	0.057	0.5068	0.5249	0.5766	0.584	0.4597	0.4591
		13 - 14	0.7081	0.5045	0.5174	0.277	0.472	0.4337	0.46	0.5229	0.5222	0.3931	0.3314
		14 - 15	0.638	0.5272	0.9453	0.252	0.062	0.3323	0.354	0.4434	0.4276	0.3024	0.2363
		15 - 16	0.7036	0.5435	0.5382	0.29	0.2167	0.3216	0.3425	0.4265	0.38	0.2687	0.2573
		16 - 17	0.7172	0.5374	0.4618	0.19	0.7492	0.2859	0.2933	0.364	0.3681	0.2494	0.2543
		17 - 18	1.058	0.5326	0.4819	0.22	0.1207	0.2428	0.2594	0.3119	0.3286	0.2504	0.232
		18 - 19	1.1462	0.5639	0.5114	0.212	0.6777	0.2292	0.2252	0.2431	0.2252	0.2463	0.2164
		19 - 20	1.2301	0.5489	0.5296	0.237	1.4713	0.2189	0.2225	0.2383	0.2521	0.2484	0.2344
		20 - 21	0.7488	0.5385	0.4873	0.246	0.4898	0.2241	0.2171	0.2508	0.2586	0.2366	0.2546
		21 - 22	0.1977	0.5516	0.5285	0.242	0.8343	0.2106	0.2143	0.2357	0.2479	0.2165	0.2506
		22 - 23	0.2895	0.5481	0.6507	0.228	1.4945	0.2125	0.2394	0.2371	0.2652	0.2035	0.2144
		23 - 24	0.3653	0.7636	0.8911	0.156	0.3006	0.2185	0.218	0.201	0.2267	0.2237	0.2118
		24 - 25	0.5141	0.6768	1.3593	0.264	0.0644	0.2242	0.2192	0.168	0.2241	0.2264	0.2519
		25 - 26	0.4869	0.8957	1.6876			0.2191	0.1928			0.2541	0.2066
			2014-12-15	2014-12-16	2014-12-17			2015-08-06
			Summer 2014					Winter 2015
	PUYUHUAPI	Depth (m)	13:01:00	14:25:00	12:00:00	12:13:00	12:39:00	13:20:00	13:28:00	13:36:00
		0 - 1	0.11	0.7	0.019	1.67	0.81	2.03	2.11	2.05
		1 - 2	0.56	0.29	0.54	0.607	0.45	1.56	1.63	1.61
		2 - 3	0.5	0.56	0.45	0.58	0.49	1.41	1.42	1.41
		3 - 4	0.55	0.67	0.37	0.399	0.46	0.96	0.93	0.945
		4 - 5	0.56	0.46	0.45	0.41	0.47	0.85	0.84	0.84
		5 - 6	0.57	0.46	0.51	0.56	0.49	0.72	0.71	0.69
		6 - 7	0.69	0.55	0.51	0.51	0.49	0.57	0.58	0.54
		7 - 8	0.67	0.68	0.62	0.48	0.65	0.5	0.5	0.48
		8 - 9	0.68	0.62	0.7	0.59	0.66	0.51	0.45	0.48
		9 - 10	0.61	0.12	0.62	1.06	0.77	0.63	0.47	0.49
		10 - 11	0.56	0.6	0.98	1.15	0.57	0.53	0.53	0.44
		11- 12	0.51	0.57	0.65	0.68	0.67	0.47	0.5	0.48
		12 - 13	0.5	0.41	0.55	0.56	0.5	0.58	0.46	0.52
		13 - 14	0.44	0.33	0.5	0.55	0.45	0.49	0.51	0.41
		14 - 15	0.4	0.51	0.46	0.49	0.43	0.57	0.42	0.733
		15 - 16	0.38	0.23	0.4	0.45	0.35
		16 - 17	0.38	0.45	0.43	0.46	0.17
		17 - 18	0.38	0.66	0.37	0.4	0.45
		18 - 19	0.3	0.46	0.32	0.38	0.36
		19 - 20	0.25	0.33	0.33	0.31	0.14
		20 - 21		0.43	0.33	0.31	0.35
		21 - 22			0.31	0.32	0.27
		22 - 23			0.28	0.32	0.25
		23 - 24			0.28	0.21	0.21
		24 - 25			0.27	0.48	0.27
			2014-02-01		2015-02-13	2015-02-13	2015-02-13	2014-01-16			2014-01-21	2014-01-21		2014-01-26				2015-02-13
			Nelson			Punta RIP		Artigas				Collins		Ardley				SHOA
	FILDES	Depth (m)	13:57:00	14:17:00	12:42:00	12:16:00	12:21:00	10:53:00	12:35:00	14:22:00	13:16:00	10:47:00	11:56:00	13:12:00	13:20:00	13:30:00	13:35:00	13:39:00
		0 - 1	0.01	0.3151	0.11	NA	0.19	0.8085	0.2428	0.6721	0.848	0.5184	0.6212	0.7936	0.2167	0.784	0.7655	0.02
		1 - 2	0.286	0.1919	0.28	0.357	0.38	0.1433	0.1664	0.3772	0.108	0.2173	0.155	0.1458	0.0631	0.3348	0.0697	0.15
		2 - 3	0.1761	0.1658	0.19	0.243	0.17	0.122	0.044	0.1676	0.41	0.1895	0.2077	0.1587	0.1026	0.0393	0.0504	0.16
		3 - 4	0.1539	0.19	0.23	0.196	0.1	0.1916	0.1778	0.1436	0.203	0.1551	0.201	0.1383	0.1342	0.0795	0.0755	0.12
		4 - 5	0.1472	0.1937	0.37	0.181	0.03	0.1415	0.1902	0.2022	0.2073	0.1961	0.2	0.1033	0.106	0.0848	0.0943	0.14
		5 - 6	0.1583	0.1968	0.39	0.183	0.22	0.1966	0.1849	0.2796	0.1973	0.1951	0.2	0.1168	0.0985	0.1367	0.1036	0.16
		6 - 7	0.1662	0.1838	0.35	0.211	0.11	0.1431	0.2602	0.2071	0.1205	0.1939	0.2035	0.1356	0.1312	0.1356	0.1263	0.17
		7 - 8	0.1834	0.1934	0.27	0.201	0.12	0.1876	0.2178	0.2646	0.1182	0.1747	0.2212	0.1388	0.1417	0.1246	0.1245	0.15
		8 - 9	0.1805	0.1759	0.26	0.204	0.22	0.2113	0.2293	0.268	0.1917	0.1751	0.2062	0.1277	0.1384	0.1147	0.1347	0.13
		9 - 10	0.174	0.1803	0.31	0.221	0.37	0.2358	0.3135	0.2661	0.222	0.1715	0.2198	0.1304	0.156	0.1211	0.1294	0.21
		10 - 11	0.1714	0.1775	0.23	0.174	0.34	0.2375	0.3213	0.1829	0.1383	0.1791	0.1948	0.1378	0.1668	0.148	0.1353	0.18
		11- 12	0.1602	0.1766	0.34		0.08	0.2531	0.2601	0.2128	0.1745	0.175	0.1902	0.1385	0.1892	0.1392	0.1408	0.2
		12 - 13	0.1532	0.1793	0.309		0.12	0.227	0.2528	0.2385	0.1456	0.2208	0.1651	0.1365	0.1817	0.1512	0.1493	0.16
		13 - 14	0.142	0.1584	0.29		0.27	0.2479	0.2832	0.2965	0.1752		0.178	0.1409	0.1166	0.1448	0.156	0.16
		14 - 15	0.1402	0.1517	0.29		0.11	0.2494	0.2493	0.27	0.1768		0.1609	0.1449	0.1295	0.1567	0.1533	0.14
		15 - 16	0.1417	0.1647	0.32		0.32	0.2607	0.2833	0.2583			0.1672	0.1327	0.1503	0.1626	0.1471	0.14
		16 - 17	0.1386	0.17	0.28		0.07	0.2637	0.298	0.2807			0.1738		0.1043	0.2789	0.5789	0.22
		17 - 18	0.1315	0.1665	0.23		0.3	0.8684	0.2953	0.2467			0.1649					0.21
		18 - 19	0.1378	0.154	0.22		0.33			0.2874			0.1664					0.18
		19 - 20	0.1309	0.165	0.18		0.19			0.2577			0.166					0.21
		20 - 21	0.1343	0.1565	0.13		0.2			0.2731			0.1767					0.21
		21 - 22	0.1339	0.1695	0.06		0.24						0.1728					0.2
		22 - 23	0.1336	0.1621	0.085		0.22						0.1534					0.19
		23 - 24	0.122	0.162	0.246		0.17						0.1445					0.2
		24 - 25	0.1184	0.1667			0.17						0.138					0.15
		25 - 26	0.1216	0.1705			0.24						0.129					0.18
						NA = Not available
