# Supplementary material for: Underwater Optics in Sub-Antarctic and Antarctic Coastal Ecosystems
Source: PLoS One. 2016 May 4;11(5):e0154887. doi: 10.1371/journal.pone.0154887 (PMC4856368; doi:10.1371/journal.pone.0154887)
Supplement: S3 Data — (XLSX) [file pone.0154887.s003.xlsx]

## Sheet: TEMPERATURE - All sites
	Temperature data (mean) for Figs 6, 8 and 10
		Valdivia										Quempillen				Yaldad					Reloncavi				Comau						Puyuhuapi				Fildes
	Depth (m)	Los Molinos (n=4)		San Carlos (n=3)		Playa Chica (n=3)		Playa Grande (n=3)		Mouth (n=3)		River (n=3)		Mouth (n=3)		Mid Bay (n=1)	Inner Bay (n=2)		Outer Bay (n=2)		Mouth (n=2)		Fjord (n=2)		Summer 2013 (n=3)		Winter 2014 (n=2)		Summer 2015 (n=6)		Summer 2014 (n=5)		Winter 2015 (n=3)		Artigas (n=4)		Collins 2014 (n=2)		Ardley 2014 (n=4)		Nelson (n=3)		Shoa (n=1)	Punta RIP (n=2)
		Temperature (°C)										Temperature (°C)				Temperature (°C)					Temperature (°C)				Temperature (°C)						Temperature (°C)				Temperature (°C)
		mean	SD	mean	SD	mean	SD	mean	SD	mean	SD	mean	SD	mean	SD		mean	SD	mean	SD	mean	SD	mean	SD	mean	SD	mean	SD	mean	SD	mean	SD	mean	SD	mean	SD	mean	SD	mean	SD	mean	SD		mean	SD
	0	9.87675	0.0518805	11.4903	0.114037	10.6383	0.154675	11.365	0.13457	13.015	0.712172	14.012	0.0895154	13.255	0.0238118	13.205	12.206	0.0155563	12.0195	0.0289914	14.658	-	13.712	0.0183848	18.719	0.606805	10.608	0.784889	17.0153	0.293587	16.7045	0.698088	7.21667	0.136932	1.5255	0.357664	2.1485	0.492853	2.166	0.0854985	1.51467	0.105311	2.014	1.8785	0.111016
	1	9.82125	0.0386124	10.8267	0.0563235	10.184	0.105698	10.4747	0.117236	11.8853	0.36372	13.718	0.009	13.255	0.0202237	13.112	12.207	0.0141421	12.018	0.0296985	14.628	0.00707107	13.6925	0.0205061	18.8427	0.60164	10.6905	0.656902	15.5268	0.834685	16.2905	0.613552	7.65933	0.0366106	1.414	0.347342	1.374	0.0579828	2.12475	0.0974248	1.38667	0.055003	1.961	1.8925	0.0459619
	2	9.73625	0.0301372	10.0773	0.0439811	9.78567	0.10351	10.168	0.0315119	10.365	0.205061	13.664	-	13.252	0.021166	13.032	12.21	0.0155563	12.0175	0.0289914	14.608	0.0268701	13.641	0.0282843	19.1307	0.0745274	10.7905	0.30052	14.263	0.507722	16.0237	0.323255	8.09333	0.0806494	1.26175	0.233014	1.236	0.0905097	2.056	0.0757276	1.38233	0.0909744	1.905	1.818	0.00565685
	3	9.65	0.0343705	9.84933	0.0433628	9.56233	0.0194251	9.92333	0.107188	10.0097	0.0863095			13.2493	0.0176163	12.943	12.191	0.0113137	12.0135	0.0247487	14.6035	0.0247487	13.4825	0.144957	18.5183	0.764543	10.8235	0.0855599	13.6898	0.361151	15.9962	0.317941	8.69667	0.079877	1.20075	0.189173	1.1475	0.0544472	2.0055	0.072298	1.39067	0.0664555	1.868	1.8345	0.0106066
	4	9.55175	0.0407216	9.70033	0.0386954	9.532	0.0115326	9.73967	0.101658	9.90533	0.0622281			13.2463	0.0140475	12.9	12.1645	0.0106066	12.0055	0.0247487	14.1175	0.122329	13.2905	0.152028	16.9883	1.80366	10.765	0.106066	13.3268	0.283857	15.888	0.285495	8.90333	0.096033	1.16775	0.179856	1.1165	0.0388909	1.86575	0.132874	1.37867	0.0525389	1.84	1.8435	0.0190919
	5	9.421	0.0632982	9.62567	0.0241109	9.511	0.0147309	9.52033	0.0411987	9.858	0.0216564					12.76	12.1525	0.00919239	11.9885	0.0190919	13.434	0.101823	12.9265	0.324562	14.6393	1.54624	10.7005	0.111016	13.0685	0.256182	15.726	0.267125	9.16333	0.128001	1.143	0.18154	1.077	0.0452548	1.67825	0.0752922	1.36533	0.0565184	1.832	1.839	0.0127279
	6	9.31975	0.0396768	9.54767	0.0254231	9.49133	0.0200333	9.457	0.0216564	9.82233	0.0144338					12.423	12.0785	0.0120208	11.966	0.00282843	12.5285	0.00353553	12.5965	0.181726	13.5827	1.11271	10.613	0.00424264	12.8417	0.200583	15.3325	0.249066	9.46567	0.144722	1.10425	0.166151	1.0425	0.0770746	1.60325	0.0268126	1.37633	0.107361	1.832	1.8265	0.00777817
	7	9.293	0.0261661	9.49133	0.0191398	9.47767	0.022301	9.43933	0.0190088	9.787	0.0141421					12.282	12.001	0.0155563	11.898	0.0127279	12.2405	0.0275772	12.4405	0.0813173	13.0967	0.918686	10.5485	0.0685894	12.669	0.178821	13.947	0.551751	9.61467	0.0693421	1.07375	0.143642	1.0225	0.0912168	1.53475	0.0308909	1.37267	0.129423	1.83	1.793	0.0226274
	8	9.28425	0.0265503	9.44267	0.0124231					9.7555	0.00212132					12.17	11.9035	0.013435	11.8375	0.0190919	12.008	0.0650538	12.3385	0.092631	12.6977	0.740959	10.5175	0.0558614	12.5167	0.180707	12.616	0.525649	9.666	0.0467012	1.03425	0.109259	1.0115	0.0912168	1.44675	0.0531813	1.36933	0.132398	1.819	1.7675	0.0516188
	9	9.27633	0.0310859	9.391	0.017					9.72267	0.00305505					12.078	11.8325	0.0120208	11.8275	0.0247487	11.681	0.0721249	12.2175	0.146371	12.4553	0.723637	10.5205	0.0219203	12.371	0.156195	11.7725	0.447774	9.684	0.0417253	0.98525	0.057413	1	0.0989949	1.344	0.0406202	1.375	0.130369	1.815	1.7485	0.0586899
	10	9.25367	0.0341955	9.36633	0.0221209					9.71667	0.0165025					12.001	11.8	0.00707107	11.8225	0.026163	11.521	0.0424264	12.145	0.138593	12.189	0.648723	10.5445	0.00494975	12.1972	0.147008	11.2998	0.365383	9.69967	0.0402658	0.96575	0.049135	0.9775	0.072832	1.28775	0.0241851	1.37533	0.138338	1.812	1.7405	0.0516188
	11	9.22333	0.0345302	9.35233	0.0220303					9.702	-					11.97	11.7475	0.00777817	11.8125	0.0289914	11.5185	0.0190919	11.9925	0.157685	11.945	0.529552	10.564	0.0254558	11.9368	0.172263	11.0337	0.346396	9.714	0.0353836	0.95675	0.0483692	0.9655	0.0516188	1.273	0.0250732	1.37367	0.153839	1.793	1.77	-
	12	9.182	0.0297153	9.32767	0.0153731					9.7155	0.0219203					11.927	11.7005	0.0162635	11.8045	0.0233345	11.5265	0.0289914	11.9005	0.154856	11.7907	0.460155	10.5825	0.0502046	11.6988	0.241793	10.8552	0.370543	9.72567	0.0342685	0.95	0.0484768	0.9435	0.0162635	1.263	0.0282961	1.35633	0.17945	1.791	1.765	-
	13	9.15767	0.0289367	9.29867	0.0109697					9.69	-					11.862	11.676	0.0127279	11.796	0.0254558	11.4995	0.0431335	11.6895	0.342947	11.6793	0.411214	10.5935	0.0629325	11.459	0.270234	10.668	0.306352	9.74933	0.0402782	0.9405	0.0491291	0.929	-	1.25175	0.0272443	1.32533	0.211647	1.793	1.757	-
	14	9.13967	0.0306159	9.27233	0.010504					9.6825	0.0275772					11.818	11.663	0.00848528	11.7825	0.026163	11.4455	0.0601041	11.486	0.217789	11.5623	0.378907	10.5915	0.0586899	11.2835	0.213975	10.5095	0.233553	9.77333	0.0377536	0.92075	0.0517711	0.915	-	1.24975	0.0261327	1.30633	0.235001	1.783	1.739	-
	15	9.13	0.0311769	9.26167	0.0170392					9.5015	0.217082					11.802	11.6555	0.00919239	11.7705	0.0233345	11.384	0.0325269	11.347	0.0820244	11.455	0.341075	10.604	0.0579828	11.1848	0.159813	10.3535	0.215849	9.78767	0.0420159	0.90675	0.0548414	0.911	-	1.24425	0.0207746	1.28667	0.26096	1.782	1.728	-
	16	9.12767	0.0323316							9.4495	0.284964					11.79	11.6475	0.0106066	11.7655	0.0219203	11.3615	0.0190919	11.304	0.0806102	11.3477	0.317056	10.6325	0.0714178	11.1082	0.126946	10.2418	0.247679	9.80667	0.0510816	0.886667	0.0678994	0.913	-	1.238	0.0184932	1.25367	0.295619	1.781	1.719	-
	17									9.442	0.291328					11.766	11.641	0.0113137	11.7615	0.0205061	11.356	0.019799	11.258	0.120208	11.2957	0.301454	10.6535	0.0671751	11.0335	0.090035	10.1692	0.224328	9.82767	0.0510131	0.866	0.0510294	0.913	-	1.209	-	1.24067	0.309461	1.781	1.688	-
	18															11.758	11.6335	0.0120208	11.757	0.0240416	11.3485	0.0289914	11.225	0.14425	11.1883	0.284115	10.668	0.059397	10.9903	0.0601487	10.0947	0.176269	9.846	0.0450333	0.825	-	0.915	-			1.231	0.311771	1.78	1.675	-
	19															11.754	11.6265	0.013435	11.7545	0.0233345	11.3485	0.0346482	11.1675	0.116673	11.1283	0.272091	10.6775	0.0502046	10.9703	0.0490088	10.052	0.156412	9.853	0.0445084	0.824	-	0.899	-			1.213	0.317973	1.779	1.678	-
	20															11.753	11.623	0.0141421	11.752	0.0226274	11.3465	0.0374767	11.086	0.115966	11.0827	0.253459	10.689	0.0494975	10.96	0.0418234	10.0055	0.123043	9.85833	0.042004	0.824	-	0.891	-			1.188	0.332704	1.778	1.679	-
	21																11.619	0.00848528	11.7455	0.0219203	11.343	0.0339411	11.055	0.0905097	11.032	0.259484	10.7195	0.0289914	10.9527	0.0364289	9.97725	0.131254	9.86167	0.0410163			0.884	-			1.17467	0.337552	1.774	1.677	-
	22																11.6095	0.00636396	11.734	0.0226274	11.339	0.0311127	11.034	0.0707107	10.989	0.278663	10.739	0.0155563	10.9493	0.0344944	9.9335	0.0927452	9.86467	0.0420159			0.857	-			1.15633	0.346015	1.75	1.677	-
	23																11.605	0.00707107	11.723	0.019799	11.331	0.0296985	11.01	0.0551543	10.9223	0.239692	10.7595	0.013435	10.9485	0.0345413	9.9135	0.0891198	9.86533	0.040501			0.808	-			1.13433	0.358132	1.735	1.657	-
	24																11.604	0.00565685	11.715	0.019799	11.318	0.0282843	11.0005	0.0516188	10.8563	0.222318	10.7765	0.0162635	10.9492	0.0349022	9.89825	0.0842867	9.864	0.04			0.796	-			1.129	0.363654	1.714	1.651	-
	25																				11.293	0.0254558	10.995	0.0480833	10.8267	0.211342	10.795	-	10.9493	0.0341214	9.894	0.0875938	9.86367	0.0400042			0.786	-			0.918	0.124451	1.673	1.638	-
	26																				11.2705	0.0360624	10.9905	0.0459619							9.894	-
	27																				11.243	-	10.9865	0.0431335

## Sheet: IRRADIANCE - Valdivia
	Estuary of Valdivia River - San Carlos (Data for Figs 6 and 12)
	Depth	EdZ305	EdZ313	EdZ320	EdZ340	EdZ380	EdZ395		Maximum values
	m	µW/(sr·cm²nm)	µW/(sr·cm²nm)	µW/(sr·cm²nm)	µW/(sr·cm²nm)	µW/(sr·cm²nm)	µW/(sr·cm²nm)		10 % of maximum values
	0.547	1.715	7.659	13.26	27.53	42.33	46.93		1 % of maximum values
	0.552	1.534	6.454	11.18	23.2	35.68	39.6
	0.551	1.685	7.616	13.22	27.77	43.47	48.45
	0.541	1.709	7.589	13.14	27.24	41.62	46.07
	0.533	1.961	8.787	15.22	31.97	49.83	55.62
	0.529	1.93	8.137	14.07	29.21	44.9	49.79
	0.527	2.124	9.579	16.61	34.7	53.66	0
	0.53	1.79	7.653	13.23	27.35	42.04	46.58
	0.555	1.815	7.943	13.77	28.94	45.28	50.48
	0.594	1.51	6.496	11.26	23.26	35.29	38.95
	0.606	1.509	6.923	12.12	26.12	42.22	47.49
	0.606	1.53	6.63	11.51	24.22	37.81	42.22
	0.616	1.503	6.655	11.57	24.44	38.38	42.84
	0.619	1.677	8.228	14.43	31.44	51.48	0
	0.607	1.656	6.944	12.11	25.9	41.58	46.71
	0.599	1.586	7.35	12.79	27.05	42.37	47.44
	0.598	2.015	8.275	14.48	31.57	51.9	58.58
	0.613	1.508	6.965	12.16	26.15	42.28	47.73
	0.636	1.62	6.932	12.09	25.8	41.06	45.92
	0.674	1.428	6.692	11.73	25.47	41.43	46.79
	0.712	1.177	5.055	8.84	18.92	30.03	33.63
	0.753	1.181	5.436	9.587	21.24	35.61	40.45
	0.788	1.118	5.337	9.458	21.27	36.31	41.57
	0.826	1.045	5.312	9.508	22.08	39.42	45.79
	0.866	1.118	4.532	8.084	18.81	33.7	39.12
	0.865	0.9589	4.909	8.769	20.19	35.39	40.78
	0.844	1.176	5.573	9.966	23.25	41.66	48.36
	0.837	1.24	5.642	10.08	23.47	42.06	48.72
	0.834	0.941	4.4	7.822	17.8	30.87	35.54
	0.847	0.9153	4.511	8.051	18.42	32.08	36.92
	0.856	1.155	5.512	9.895	23.37	42.41	49.39
	0.85	0.9393	4.125	7.312	16.44	27.92	31.85
	0.838	0.9115	4.579	8.128	18.39	31.52	36.19
	0.827	1.116	5.369	9.538	21.74	37.67	43.29
	0.857	1.195	5.655	10.1	23.36	41.36	47.81
	0.908	1.064	4.949	8.913	21.08	38.53	44.86
	0.992	0.9202	3.919	7.034	16.68	30.05	34.93
	1.034	0.7093	3.652	6.617	15.97	29.91	35.17
	1.058	0.7591	3.479	6.301	15.31	29.02	34.22
	1.126	0.51	2.325	4.17	9.664	16.91	19.48
	1.218	0.5027	0	4.757	11.58	21.6	25.35
	1.287	0.5888	0	5.25	13.51	27.41	32.99
	1.29	0.4696	2.388	4.943	12.68	25.44	30.54
	1.271	0.5535	2.854	4.461	11.47	23.3	28.03
	1.278	0.4464	2.279	4.207	10.65	21.04	25.1
	1.291	0.5374	2.751	5.604	14.74	30.71	37.28
	1.35	0.491	2.553	4.357	11.34	23.31	28.1
	1.429	0.4921	2.613	4.964	13.59	29.96	36.98
	1.473	0.3825	2.02	3.438	9.074	18.97	23.01
	1.515	0.3221	1.691	3.326	8.834	18.61	22.65
	1.566	0.446	2.418	4.496	12.74	29.52	36.92
	1.638	0.3078	1.663	2.975	8.13	17.78	21.86
	1.713	0.3022	1.67	3.111	8.811	20.19	25.17
	1.732	0.2578	1.408	2.634	7.316	16.24	20.04
	1.734	0.2631	1.441	0	8.159	18.53	23.02
	1.75	0.3121	1.74	0	9.645	23.01	29.02
	1.794	0.2484	1.38	2.617	6.993	15.77	19.53
	1.851	0.2272	1.274	2.435	7.203	16.82	21.09
	1.898	0.2622	1.502	2.912	9.02	22.5	28.77
	1.932	0.2196	1.253	2.41	6.749	16.24	20.54
	1.993	0.2147	1.237	2.398	7.282	18.15	23.26
	2.061	0.2029	1.172	2.274	7.133	17.69	22.55
	2.122	0.1957	1.141	2.217	6.474	16.05	20.45
	2.172	0.181	1.058	2.064	6.301	15.88	20.41
	2.217	0.1744	1.023	1.997	6.066	15.13	19.33
	2.265	0.1617	0.9548	1.864	5.72	14.19	18.07
	2.318	0.1837	1.1	2.173	7.157	18.93	24.62
	2.34	0.1693	1.013	1.994	6.186	15.94	20.55
	2.349	0.1609	0.9633	1.898	5.969	15.42	19.91
	2.358	0.1405	0.8381	1.644	4.943	12.37	15.81
	2.383	0.1332	0.7987	1.571	4.961	12.5	16.02
	2.429	0.1525	0.9304	1.856	6.414	17.34	22.69
	2.473	0.1629	1.01	2.022	6.555	18.25	24.11
	2.512	0.1305	0.7998	1.585	4.807	12.56	16.26
	2.546	0.1334	0.8188	1.635	5.802	15.59	20.36
	2.585	0.1517	0.9429	1.89	6.066	16.67	21.89
	2.624	0.1396	0.8661	1.736	5.767	15.78	20.7
	2.673	0.1344	0.8382	1.684	5.634	15.71	20.76
	2.74	0.1274	0.7972	1.603	5.347	14.85	19.6
	2.828	0.107	0.6729	1.348	4.183	11.19	14.55
	2.915	0.09828	0.6259	1.262	4.389	11.97	15.67
	2.958	0.114	0.7238	1.475	5.087	14.75	19.69
	2.97	0.09599	0.6157	1.246	4.09	11.35	14.92
	2.973	0.09471	0.6028	1.224	4.29	12.09	16
	2.991	0.09786	0.6295	1.285	4.439	12.79	17.01
	3.043	0.0902	0.5941	1.217	4.256	12.42	16.58
	3.101	0.08263	0.5488	1.129	4.014	11.81	15.82
	3.157	0.08525	0.5742	1.188	4.326	13.1	17.69
	3.19	0.07612	0.5031	1.036	3.602	10.58	14.14
	3.214	0.07573	0.5004	1.035	0	11.22	14.99
	3.256	0.07732	0.5198	1.077	0	11.5	15.49
	3.32	0.06621	0.4416	0.9108	3.241	9.376	12.5
	3.396	0.06682	0.4508	0.9361	3.401	10.39	14.01
	3.484	0.06549	0.4519	0.9438	3.495	10.88	14.77
	3.553	0.06058	0.4177	0.8723	3.226	9.659	13.03
	3.571	0.06117	0.415	0.8682	3.205	9.913	13.37
	3.568	0.06404	0.4387	0.9202	3.435	10.82	14.69
	3.576	0.06398	0.4323	0.9051	3.369	10.2	13.79
	3.618	0.06169	0.4238	0.8875	3.316	10.46	14.18
	3.676	0.06277	0.4397	0.9267	3.55	11.36	15.58
	3.739	0.05753	0.4042	0.8533	3.273	10.38	14.22
	3.803	0.05323	0.3758	0.794	3.05	9.551	13.04
	3.839	0.04981	0.3484	0.7372	2.833	8.883	12.13
	3.861	0.04678	0.3262	0.6902	2.646	0	11.27
	3.918	0.04314	0.3069	0.6517	2.503	0	10.81
	3.992	0.04427	0.3181	0.6812	2.697	8.941	12.72
	4.073	0.04056	0.3148	0.6785	2.754	9.447	13.12
	4.088	0.04447	0.3115	0.671	2.738	9.449	12.97
	4.077	0.04042	0.2943	0.6314	2.531	8.515	11.53
	4.082	0.04129	0.3025	0.6504	2.607	8.768	12.24
	4.101	0.04205	0.3039	0.653	2.617	8.778	12.14
	4.138	0.04135	0.2974	0.6385	2.554	8.538	11.5
	4.217	0.03835	0.283	0.6092	2.445	8.187	11.25
	4.309	0.03554	0.271	0.5867	2.381	8.096	11.07
	4.373	0.03459	0.2604	0.566	2.309	7.886	10.9
	4.402	0.03613	0.2597	0.5663	2.333	8.083	11.29
	4.44	0.03233	0.2465	0.5387	2.237	7.838	10.81
	4.467	0.03075	0.2325	0.5086	2.11	7.37	10.14
	4.476	0.03156	0.2302	0.5044	2.104	7.39	10.39
	4.486	0.03015	0.2278	0.4993	2.094	7.41	10.37
	4.507	0.02952	0.2246	0.4938	2.087	7.465	10.47
	4.528	0.02921	0.2187	0.4806	2.031	7.244	10.06
	4.571	0.02883	0.2197	0.4849	2.062	7.41	10.56
	4.622	0.02707	0.209	0.4609	1.966	7.101	9.754
	4.698	0.0247	0.199	0.4398	1.875	6.723	9.36
	4.741	0.02581	0.195	0.4315	1.845	6.619	9.261
	4.77	0.02503	0.1904	0.4206	1.804	6.477	8.964
	4.81	0.02419	0.1846	0.4073	1.753	6.281	8.85
	4.881	0.02321	0.1845	0.4096	1.797	6.605	9.316
	4.965	0.01964	0.172	0.3851	1.706	6.371	9.013
	4.989	0.02124	0.1656	0.3707	1.652	6.218	8.719
	4.961	0.02113	0.1643	0.3668	1.635	6.111	8.675
	4.932	0.02123	0.1663	0.3718	1.654	6.175	8.789
	4.908	0.02128	0.1682	0.3764	1.684	6.372	9.083
	4.896	0.02096	0.1641	0.3663	1.628	6.094	8.527
	4.904	0.021	0.1648	0.3675	1.633	6.081	8.718
	4.932	0.02167	0.1686	0.3782	1.697	6.448	9.242
	4.996	0.02017	0.1622	0.365	1.65	6.335	8.914
	5.106	0.01764	0.1471	0.3304	1.489	5.65	7.853
	5.219	0.01748	0.1445	0.3267	1.499	5.79	8.523
	5.298	0.01711	0.1396	0.3151	1.469	5.783	8.01
	5.34	0.01546	0.1283	0.2897	1.346	5.239	7.471
	5.362	0.01571	0.1266	0.2868	1.338	5.248	7.501
	5.377	0.01525	0.1248	0.2837	1.327	5.231	7.548
	5.401	0.01521	0.1244	0.2831	1.341	5.366	7.797
	5.434	0.0147	0.1229	0.28	1.341	5.427	7.862
	5.482	0.01355	0.1192	0.2734	1.314	5.354	7.716
	5.507	0.01444	0.1144	0.2619	1.26	5.126	7.358
	5.535	0.01237	0.1112	0.2556	1.23	5.004	7.203
	5.546	0.01378	0.1088	0.2493	1.195	4.829	6.907
	5.563	0.01367	0.1091	0.2504	1.199	4.826	6.988
	5.601	0.01278	0.1088	0.2498	1.199	4.828	6.946
	5.659	0.01284	0.1075	0.247	1.188	4.788	6.876
	5.728	0.01294	0.1072	0.2463	1.191	4.815	6.993
	5.812	0.01243	0.1072	0.247	1.211	4.977	7.261
	5.905	0.01199	0.1038	0.2401	1.186	4.925	7.085
	5.99	0.01096	0.09869	0.229	1.132	4.685	6.717
	6.051	0.01114	0.09664	0.224	1.116	4.632	6.742
	6.086	0.01164	0.09709	0.2257	1.131	4.746	6.96
	6.118	0.01151	0.09557	0.2216	1.118	4.712	6.827
	6.155	0.01038	0.0923	0.2141	1.08	4.541	6.55
	6.208	0.0101	0.08921	0.2071	1.048	4.415	6.393
	6.259	0.009067	0.08486	0.1981	1.003	4.24	6.088
	6.309	0.009089	0.0824	0.1923	0.9791	4.142	6.071
	6.32	0.009725	0.08289	0.1935	0.9914	4.242	6.191
	6.319	0.009696	0.08261	0.1931	0.9887	4.231	6.216
	6.336	0.009687	0.08266	0.1935	0.9941	4.272	6.258
	6.372	0.009279	0.08092	0.1892	0.9777	4.219	6.151
	6.44	0.008588	0.07709	0.181	0.9414	4.082	5.943
	6.514	0.008375	0.07346	0.1729	0.9075	3.966	5.789
	6.593	0.006768	0.06951	0.165	0.8712	3.833	5.59
	6.658	0.00703	0.06726	0.1601	0.8536	3.786	5.593
	6.678	0.007484	0.06742	0.1601	0.8636	3.869	5.735
	6.655	0.00803	0.06735	0.1598	0.8609	3.853	5.657
	6.645	0.007442	0.06687	0.1592	0.8508	3.778	5.547
	6.671	0.007963	0.06716	0.1593	0.8537	3.79	5.602
	6.737	0.007137	0.06709	0.1605	0.8674	3.9	5.786
	6.828	0.006524	0.06462	0.1551	0.8422	3.81	5.58
	6.908	0.006714	0.06153	0.1479	0.8	3.601	5.24
	6.953	0.006918	0.06079	0.1461	0.7908	3.554	5.292
	6.996	0.006484	0.06119	0.1472	0.8023	3.646	5.404
	7.041	0.006645	0.05945	0.1431	0.7781	3.529	5.169
	7.105	0.005989	0.05823	0.1402	0.7687	3.502	5.219
	7.179	0.005909	0.05755	0.139	0.7723	3.577	5.353
	7.236	0.005347	0.05603	0.1361	0.7614	3.562	5.297
	7.256	0.007281	0.05469	0.1318	0.7373	3.435	5.067
	7.282	0.004333	0.05231	0.127	0.7121	3.307	4.899
	7.295	0.005837	0.05179	0.1252	0.7046	3.285	4.902
	7.309	0.006902	0.0514	0.1242	0.702	3.289	4.903
	7.359	0.003917	0.04919	0.1198	0.6817	3.215	4.753
	7.415	0.004738	0.04694	0.1145	0.6538	3.091	4.598
	7.449	0.005649	0.04584	0.1123	0.6442	3.07	4.588
	7.49	0.004288	0.04459	0.1099	0.635	3.053	4.579
	7.519	0.004141	0.04392	0.1084	0.6298	3.05	4.585
	7.534	0.004539	0.04346	0.1071	0.624	3.029	4.55
	7.542	0.004552	0.04295	0.1059	0.6179	3.005	4.517
	7.559	0.005342	0.04241	0.1044	0.6093	2.962	4.431
	7.601	0.004297	0.0413	0.1022	0.5987	2.916	4.381
	7.668	0.00365	0.03982	0.09879	0.583	2.86	4.286
	7.733	0.004071	0.0382	0.09489	0.5642	2.788	4.193
	7.792	0.003129	0.03676	0.09164	0.551	2.749	4.156
	7.833	0.003847	0.03628	0.09041	0.5499	2.776	4.236
	7.836	0.004013	0.03616	0.09026	0.5497	2.791	4.252
	7.854	0.004208	0.03551	0.0888	0.5422	2.764	4.194
	7.903	0.003959	0.03453	0.08635	0.5299	2.712	4.11
	7.995	0.002395	0.03264	0.08217	0.5098	2.628	3.99
	8.101	0.001484	0.03102	0.07876	0.4942	2.577	3.94
	8.14	0.00406	0.03062	0.07732	0.4854	2.539	3.879
	8.153	0.003317	0.03036	0.07683	0.481	2.504	3.815
	8.165	0.004085	0.03051	0.0767	0.4784	2.474	3.772
	8.203	0.002663	0.03016	0.07632	0.4773	2.477	3.79
	8.268	0.003156	0.02962	0.0749	0.4712	2.46	3.748
	8.341	0.002887	0.02854	0.07233	0.457	2.392	3.636
	8.425	0.0009646	0.02702	0.0695	0.4409	2.317	3.528
	8.479	0.003876	0.0269	0.06803	0.4356	2.301	3.538
	8.491	0.002643	0.02686	0.06851	0.4406	2.344	3.617
	8.514	0.002854	0.02701	0.06896	0.444	2.374	3.663
	8.543	0.003436	0.02669	0.06793	0.4392	2.357	3.623
	8.616	0.001829	0.02566	0.06596	0.4296	2.324	3.58
	8.68	0.002303	0.02482	0.06378	0.4177	2.27	3.484
	8.734	0.001363	0.02398	0.0618	0.4074	2.217	3.414
	8.754	0.003753	0.02397	0.06105	0.4022	2.19	3.378
	8.774	0.002149	0.02355	0.06063	0.3997	2.18	3.372
	8.795	0.002381	0.02346	0.0603	0.3979	2.178	3.37
	8.801	0.002395	0.02337	0.06003	0.398	2.186	3.392
	8.821	0.002867	0.02322	0.05964	0.3948	2.169	3.358
	8.858	0.002677	0.02279	0.05853	0.3897	2.147	3.316
	8.939	0.001547	0.02165	0.05599	0.3759	2.082	3.208
	9.032	0.00147	0.02045	0.05318	0.3599	2.007	3.094
	9.095	0.001663	0.01967	0.0514	0.3495	1.963	3.049
	9.103	0.001956	0.01955	0.05075	0.3468	1.958	3.053
	9.091	0.002551	0.01954	0.05091	0.3483	1.972	3.084
	9.068	0.002222	0.01978	0.05124	0.3504	1.988	3.109
	9.054	0.001658	0.0198	0.05137	0.3526	2.001	3.129
	9.055	0.002983	0.01994	0.05137	0.3544	2.018	3.158
	9.106	0.001368	0.01914	0.05021	0.3482	1.995	3.102
	9.176	0.001791	0.01837	0.04815	0.3354	1.929	2.997
	9.245	0.001262	0.01757	0.04617	0.3242	1.874	2.922
	9.312	0.002019	0.01715	0.04481	0.3167	1.838	2.871
	9.363	0.001676	0.0168	0.04412	0.3129	1.819	2.848
	9.412	0.001041	0.01661	0.04367	0.3118	1.823	2.865
	9.462	0.00162	0.01657	0.04329	0.3092	1.813	2.843
	9.508	0.00186	0.01616	0.04267	0.3035	1.778	2.776
	9.572	0.001625	0.01578	0.0418	0.2975	1.746	2.732
	9.669	0.001312	0.0152	0.04053	0.2909	1.725	2.709
	9.77	8.729e-05	0.01441	0.03875	0.2811	1.684	2.644
	9.824	0.00154	0.0142	0.03759	0.2747	1.658	2.625
	9.863	0.001829	0.01392	0.03722	0.274	1.667	0
	9.883	0.0007319	0.0137	0.03688	0.273	1.671	0
	9.88	0.002308	0.0139	0.03661	0.2717	1.664	2.638
	9.871	0.001291	0.01376	0.0367	0.2726	1.671	2.65
	9.866	0.001777	0.01371	0.03631	0.27	1.651	2.616
	9.867	0.001278	0.01345	0.03577	0.2671	1.632	2.583
	9.876	0.001211	0.01323	0.03548	0.2646	1.62	2.565
	9.89	0.001388	0.01313	0.03492	0.2611	1.599	2.53
	9.899	0.001406	0.013	0.03469	0.2593	1.588	2.513
	9.931	0.001115	0.01274	0.03421	0.256	1.572	2.488
	9.989	0.001822	0.0125	0.03353	0.2514	1.55	2.457
	10.076	0.0008751	0.01193	0.03236	0.2445	1.521	2.415
	10.185	0.0008438	0.01139	0.03081	0.2363	1.485	2.364
	10.289	0.000376	0.01072	0.02937	0.2274	1.446	2.31
	10.373	0.0002798	0.01028	0.02823	0.2198	1.411	2.26
	10.411	0.002137	0.01019	0.02767	0.2161	1.395	2.237
	10.427	0.0007744	0.009968	0.02712	0.2129	1.377	2.209
	10.443	0.001372	0.00996	0.02686	0.2114	1.371	2.201
	10.474	0.0009176	0.00966	0.02645	0.2088	1.359	2.185
	10.52	0.0006155	0.009457	0.02596	0.2057	1.346	2.167
	10.557	0.001582	0.009258	0.02524	0.2023	1.324	2.134
	10.605	0.0001679	0.008829	0.02453	0.1974	1.299	2.094
	10.647	0.0005372	0.008693	0.02402	0.1948	1.289	2.08
	10.654	0.001179	0.008663	0.0239	0.1947	1.294	2.091
	10.646	0.002249	0.008926	0.02399	0.1959	1.303	2.105
	10.666	0.0002977	0.008508	0.02375	0.1945	1.296	2.094
	10.723	0.001376	0.008432	0.02319	0.1913	1.281	2.073
	10.825	-0.000902	0.007825	0.02247	0.1866	1.264	2.052
	10.913	-8.057e-05	0.007687	0.02167	0.1816	1.239	2.015
	10.947	0.001365	0.007758	0.02138	0.1792	1.224	1.99
	10.989	0.0007968	0.007559	0.02107	0.1767	1.206	1.96
	11.029	0.0005125	0.007319	0.02064	0.174	1.188	1.929
	11.062	0.001363	0.007398	0.02053	0.1732	1.186	1.927
	11.098	0.0005662	0.00727	0.02045	0.1729	1.19	1.937
	11.138	0.0004297	0.007119	0.02014	0.1708	1.179	1.921
	11.155	0.001298	0.00715	0.01988	0.1692	1.169	1.904
	11.175	0.0007117	0.006978	0.01972	0.1674	1.157	1.885
	11.194	0.0009266	0.006892	0.01928	0.1656	1.149	1.872
	11.223	-0.0003268	0.006597	0.01904	0.1639	1.142	1.866
	11.228	0.001282	0.006885	0.01905	0.1634	1.143	1.868
	11.229	0.0009691	0.006671	0.01876	0.1615	1.131	1.848
	11.263	0.0006625	0.006544	0.01838	0.1584	1.112	1.818
	11.321	0.0009288	0.006362	0.01776	0.1543	1.09	1.784
	11.42	-0.0001656	0.005773	0.0169	0.1486	1.06	1.741
	11.52	-6.714e-05	0.005542	0.01616	0.1435	1.036	1.709
	11.586	-9.624e-05	0.005357	0.01562	0.1396	1.019	1.681
	11.61	0.002113	0.005585	0.01534	0.138	1.01	1.668
	11.628	0.0003156	0.005248	0.01518	0.1371	1.005	1.662
	11.641	0.0006938	0.00528	0.01504	0.1365	1.003	1.659
	11.656	0.0009646	0.005303	0.01504	0.1361	1.002	1.658
	11.698	0.0004275	0.00513	0.01479	0.1349	0.9988	1.654
	11.752	-0.0001432	0.004913	0.01441	0.1329	0.9889	1.639
	11.804	-0.0006379	0.004758	0.01412	0.1302	0.972	1.612
	11.812	0.001455	0.005014	0.014	0.1291	0.9628	1.595
	11.783	0.001052	0.004941	0.01411	0.1298	0.9624	1.592
	11.771	0.00047	0.004946	0.01411	0.1298	0.9587	1.584
	11.782	0.0004342	0.004926	0.0142	0.1297	0.9597	1.587
	11.806	0.0005058	0.004881	0.01404	0.1287	0.9563	1.584
	11.854	0.000987	0.004854	0.01364	0.1264	0.9441	1.565
	11.923	0.0005662	0.00455	0.01325	0.1232	0.9269	1.541
	12.014	0.0008706	0.004507	0.01269	0.119	0.9057	1.51
	12.132	-0.000573	0.003893	0.01202	0.1139	0.8792	1.471
	12.236	-0.0008192	0.003733	0.01137	0.1094	0.855	1.436
	12.266	0.002769	0.004077	0.0111	0.1073	0.843	1.417
	12.287	-0.001009	0.003493	0.01089	0.1059	0.8351	1.403
	12.249	0.0006849	0.00383	0.01106	0.1072	0.8426	1.414
	12.211	0.0005752	0.003846	0.01131	0.109	0.8546	1.433
	12.179	0.0006535	0.003965	0.01163	0.1114	0.8717	1.461
	12.167	0.0009132	0.004065	0.01181	0.1134	0.8858	1.484
	12.187	0.001139	0.004164	0.01185	0.1143	0.8924	1.494
	12.265	1.343e-05	0.003877	0.01172	0.1128	0.8838	1.481
	12.383	-0.000338	0.003656	0.01125	0.1096	0.8637	1.449
	12.494	0.000291	0.003732	0.01083	0.1067	0.8466	1.423
	12.584	0.0002104	0.003599	0.01057	0.104	0.8279	1.393
	12.665	0.0002193	0.003445	0.01016	0.1011	0.8055	1.355
	12.736	7.162e-05	0.003359	0.009945	0.09863	0.7883	1.326
	12.782	0.0003514	0.003288	0.009747	0.09719	0.7776	1.308
	12.805	0.001343	0.003366	0.009732	0.09666	0.7744	1.304
	12.843	0.0003738	0.003159	0.009461	0.09533	0.7675	1.295
	12.916	-0.0005148	0.002932	0.009194	0.09273	0.753	1.274
	12.974	-0.000799	0.002767	0.00886	0.09027	0.7401	1.256
	12.98	0.002558	0.003264	0.008761	0.08937	0.7349	1.248
	12.968	0.0002462	0.002881	0.008638	0.08881	0.7321	1.244
	12.966	0.0007945	0.002929	0.008551	0.08812	0.7283	1.238
	12.978	0.0006401	0.002869	0.008465	0.08689	0.7215	1.228
	13.03	0.0001209	0.002588	0.008235	0.08511	0.7094	1.209
	13.084	0.0002126	0.002671	0.007982	0.08287	0.6957	1.187
	13.121	5.595e-05	0.002495	0.007723	0.08145	0.6856	1.171
	13.147	0.000282	0.002505	0.007606	0.08027	0.6775	1.157
	13.146	0.0003782	0.002529	0.007646	0.08009	0.675	1.152
	13.141	0.0002395	0.002565	0.007674	0.08028	0.6761	1.153
	13.148	0.0009714	0.00262	0.007634	0.08037	0.6769	1.155
	13.172	0.000573	0.002549	0.007573	0.07994	0.6741	1.15
	13.233	0.0005662	0.002506	0.007383	0.07833	0.6629	1.132
	13.303	-6.938e-05	0.002247	0.007101	0.07578	0.6471	1.108
	13.385	-0.0006423	0.002038	0.006818	0.07336	0.6316	1.083
	13.417	0.0008751	0.002253	0.006659	0.07207	0.624	1.072
	13.422	0.0007699	0.002189	0.006645	0.07147	0.6206	1.067
	13.432	8.953e-05	0.002113	0.006552	0.07099	0.6173	1.062
	13.445	0.0007878	0.002219	0.006519	0.07028	0.6125	1.055
	13.477	0.0002484	0.002088	0.006376	0.06925	0.6064	1.046
	13.524	0.0003939	0.002023	0.00617	0.06776	0.5969	1.031
	13.584	-0.00047	0.0018	0.006038	0.06604	0.5849	1.012
	13.618	-0.0001522	0.001882	0.00584	0.06487	0.5765	0.9984
	13.631	0.0002529	0.00194	0.005773	0.06425	0.5726	0.9917
	13.621	0.0005192	0.001928	0.005776	0.0642	0.5722	0.9904
	13.616	0.0005819	0.00185	0.005787	0.06423	0.5711	0.9887
	13.613	0.0005036	0.00187	0.005759	0.06399	0.5691	0.9851
	13.622	0.0002731	0.001837	0.005708	0.06361	0.5668	0.9809
	13.663	0.0002484	0.001798	0.005611	0.06268	0.5606	0.9713
	13.733	5.819e-05	0.001784	0.005434	0.06117	0.5512	0.9571
	13.812	0.0004409	0.001788	0.005224	0.05924	0.5395	0.9392
	13.92	-0.0009825	0.001431	0.004912	0.05698	0.5246	0.9165
	14.005	-0.0003559	0.001451	0.004809	0.05515	0.5121	0.8969
	14.019	0.001761	0.001665	0.004681	0.0548	0.5092	0.8922
	14.006	0.0003581	0.001543	0.004677	0.05503	0.5104	0.8936
	14.001	0.0003201	0.001573	0.004724	0.05531	0.5119	0.8958
	14.015	0.0004812	0.001602	0.004714	0.05519	0.5116	0.8946
	14.046	0.0004073	0.001532	0.0047	0.05465	0.5056	0.8852
	14.107	9.624e-05	0.001502	0.004605	0.05359	0.4989	0.8744
	14.191	-0.0007789	0.001258	0.004396	0.0519	0.4871	0.8557
	14.255	0.0005595	0.001407	0.004214	0.05047	0.4764	0.8385
	14.313	-0.0009154	0.001198	0.004138	0.04939	0.4705	0.8298
	14.333	0.0007386	0.001392	0.004156	0.04908	0.4687	0.8278
	14.331	0.001083	0.001338	0.004104	0.04904	0.4691	0.8284
	14.347	-0.0008706	0.001128	0.004071	0.04865	0.4659	0.8233
	14.339	0.0009736	0.001449	0.004012	0.0486	0.4644	0.8208
	14.324	0.00047	0.001316	0.004088	0.04854	0.4642	0.8198
	14.325	0.001079	0.001393	0.003987	0.04827	0.4627	0.8179
	14.361	-0.0002372	0.001212	0.003894	0.04757	0.4589	0.8102
	14.42	-0.0005282	0.001091	0.003753	0.04613	0.4496	0.7947
	14.459	0.0003424	0.001136	0.003611	0.04526	0.4431	0.7842
	14.491	-0.0004275	0.001105	0.003633	0.0447	0.44	0.7799
	14.493	0.0004409	0.001127	0.003637	0.04472	0.4411	0.7824
	14.462	0.001218	0.001403	0.003727	0.04541	0.4476	0.7936
	14.448	0.0004543	0.001197	0.003782	0.04607	0.4532	0.8022
	14.453	0.0001992	0.001202	0.003807	0.04636	0.4543	0.8047
	14.474	0.0007117	0.001261	0.003754	0.04595	0.4515	0.7996
	14.545	-0.000338	0.001048	0.003626	0.04491	0.4419	0.7837
	14.642	-3.581e-05	0.0009982	0.003447	0.04302	0.4272	0.759
	14.718	0.0008192	0.001061	0.003344	0.04137	0.4126	0.7348
	14.803	0.0003514	0.0009875	0.003168	0.03983	0.4004	0.7145
	14.893	-0.0009288	0.0007725	0.002979	0.03791	0.3856	0.6899
	14.95	0.0002149	0.0009567	0.002844	0.0367	0.3747	0.6719
	14.961	0.0004118	0.001	0.002866	0.03641	0.3713	0.6656
	14.957	0.0006938	0.0009763	0.002868	0.03645	0.3709	0.6649
	14.964	0.0009087	0.0009645	0.002845	0.03637	0.3703	0.6634
	14.995	0.0003178	0.0007999	0.002799	0.03571	0.3645	0.6542
	15.057	-0.001267	0.0006108	0.002651	0.03421	0.3536	0.6365
	15.081	0.001305	0.0009899	0.002572	0.0335	0.3467	0.6253
	15.096	-0.0008415	0.0006201	0.00253	0.03286	0.3441	0.6213
	15.09	0.0008371	0.0008072	0.002535	0.03283	0.3437	0.6208
	15.083	0.0009064	0.0008639	0.002582	0.03286	0.3439	0.6212
	15.085	-0.0004409	0.0007202	0.002437	0.0326	0.3419	0.6182
	15.103	0.001148	0.0008903	0.002461	0.03209	0.3387	0.6129
	15.137	-0.0007095	0.0006455	0.00233	0.03145	0.334	0.6057
	15.164	0.0005819	0.0008111	0.002348	0.03091	0.3297	0.5984
	15.185	0.0003581	0.0007779	0.002268	0.03062	0.3269	0.594
	15.203	-3.581e-05	0.0007676	0.002277	0.03022	0.3236	0.5879
	15.231	0.0006021	0.0006714	0.002209	0.02972	0.3185	0.5788
	15.27	0.0004566	0.0006963	0.002197	0.02907	0.3124	0.5682
	15.325	-0.0004678	0.0006157	0.002034	0.02812	0.3043	0.5545
	15.375	-0.0006423	0.0004779	0.00198	0.02743	0.2982	0.5443
	15.38	0.0008774	0.0006694	0.001993	0.02746	0.2984	0.5451
	15.366	0.0004297	0.0006489	0.002046	0.02765	0.3008	0.5498
	15.353	0.0003178	0.0005902	0.002041	0.028	0.3035	0.554
	15.346	-2.462e-05	0.0005932	0.002132	0.02805	0.3038	0.5547
	15.353	-0.000282	0.0006455	0.002067	0.02792	0.3027	0.5528
	15.365	3.357e-05	0.0006411	0.002073	0.02769	0.3008	0.5496
	15.378	3.357e-05	0.0006518	0.002052	0.02733	0.2986	0.5459
	15.383	5.595e-05	0.000621	0.002059	0.02709	0.2966	0.5424
	15.383	0.0004073	0.0006039	0.001954	0.0271	0.2954	0.54
	15.374	0.0003178	0.000624	0.00198	0.02714	0.2957	0.5407
		Data not included in Fig 6
	z10% (m)	2,0-2,2	2,3-2,7	2,4-2,7	3,3-3,8	5,3-6,2	6,5-7,3
	z1% (m)	5,0-5,1	6,1-6,4	6,6-7,1	9,1-9,7	13,8-14,4	≥15

## Sheet: IRRADIANCE - Quempillen
	Estuary of Quempillén - River (Data for Figs 6 and 12)
	Depth	EdZ305	EdZ313	EdZ320	EdZ340	EdZ380	EdZ395		Maximum values
	m	µW/(sr·cm²nm)	µW/(sr·cm²nm)	µW/(sr·cm²nm)	µW/(sr·cm²nm)	µW/(sr·cm²nm)	µW/(sr·cm²nm)		10 % of maximum values
	0.201	1.681	9.098	16.43	34.05	47.71	51.61		1 % of maximum values
	0.199	1.522	8.057	14.55	30.13	42.2	45.65
	0.201	1.353	7.266	13.12	27.16	38.03	41.13
	0.198	1.273	6.865	12.4	25.71	36.06	39.02
	0.197	1.303	7.224	13.05	26.97	37.65	40.69
	0.199	1.266	6.697	12.04	24.29	32.48	34.61
	0.201	1.135	6.425	11.55	23.06	30.2	32
	0.197	1.176	6.218	11.13	22.16	28.88	30.53
	0.196	1.094	5.744	10.28	20.33	26.04	27.38
	0.197	1.067	5.79	10.36	20.46	26.14	27.46
	0.197	1.071	5.831	10.44	20.58	26.24	27.53
	0.199	1.149	6.392	11.48	22.96	30.18	31.98
	0.221	1.197	6.723	12.12	24.45	32.68	34.82
	0.255	1.321	7.017	12.59	25.5	34.36	36.69
	0.302	1.073	6.134	11.06	22.16	29.43	31.36
	0.341	1.1	5.811	10.42	20.86	27.78	29.72
	0.375	1.075	5.787	10.38	20.79	27.69	29.69
	0.42	1.018	5.35	9.565	18.94	24.68	26.46
	0.445	0.951	5.045	9.019	17.84	23.22	24.94
	0.503	1.069	0	0	21.15	0	34.37
	0.535	1.025	5.552	10.08	21.63	32.64	36.58
	0.569	0.831	4.556	8.322	18.26	28.31	31.93
	0.593	0.721	4.069	7.445	16.42	25.55	28.81
	0.61	0.695	3.756	6.881	15.25	23.79	26.76
	0.654	0.59	3.385	6.259	14.33	23.29	26.47
	0.704	0.524	2.96	5.514	12.97	21.83	24.99
	0.74	0.473	0	5.362	13	22.73	26.32
	0.78	0.392	0	4.392	10.77	19.06	22.15
	0.818	0.34	2.098	3.876	9.61	17.17	19.99
	0.849	0.315	1.965	3.702	9.313	16.9	19.76
	0.874	0.3	1.888	3.518	8.969	16.58	19.48
	0.92	0.26	1.672	3.123	8.153	15.47	18.32
	0.967	0.226	1.479	2.815	7.537	14.77	17.65
	1.008	0.199	1.333	0	6.941	13.98	16.83
	1.042	0.18	1.212	0	6.433	13.03	15.71
	1.074	0.163	1.118	2.196	6.019	12.41	15.05
	1.124	0.146	1.019	2.02	5.674	12.02	14.69
	1.156	0.134	0.944	1.881	5.385	11.65	14.3
	1.203	0.119	0.856	1.716	5.001	11.13	13.79
	1.254	0.102	0.777	1.567	4.679	10.71	13.36
	1.288	0.095	0.706	1.433	4.367	10.16	12.74
	1.315	0.089	0.663	1.353	4.169	9.825	12.38
	1.329	0.085	0.632	1.292	4.023	9.517	12
	1.342	0.082	0.618	1.264	3.998	9.556	12.1
	1.361	0.08	0.604	1.237	3.904	9.401	11.91
	1.383	0.077	0.585	1.199	0	9.256	11.75
	1.399	0.073	0.56	1.15	0	8.91	11.32
	1.421	0.071	0.541	1.112	3.584	0	11.18
	1.438	0.068	0.526	1.086	3.525	0	11.14
	1.456	0.067	0.518	1.071	3.504	8.787	11.12
	1.477	0.064	0.504	1.043	3.436	8.698	11.16
	1.488	0.061	0.48	0.996	3.304	8.439	10.67
	1.5	0.058	0.46	0.959	3.208	8.294	10.62
	1.516	0.055	0.441	0.92	3.112	8.164	10.45
	1.554	0.051	0.412	0.866	2.966	7.921	10.19
	1.592	0.047	0.381	0.804	2.785	7.535	9.693
	1.615	0.044	0.361	0.766	2.683	7.377	9.612
	1.643	0.041	0.342	0.729	2.577	7.18	9.315
	1.661	0.04	0.33	0.705	2.513	7.073	9.244
	1.67	0.039	0.325	0.693	2.483	7.011	9.199
	1.705	0.037	0.31	0.661	2.389	6.799	8.852
	1.724	0.035	0.295	0.632	2.307	6.644	8.733
	1.757	0.033	0.281	0.603	2.233	6.53	8.627
	1.806	0.03	0.262	0.564	2.125	6.339	8.371
	1.847	0.028	0.245	0.532	2.025	6.126	8.105
	1.879	0.027	0.234	0.512	1.966	6.044	8.132
	1.901	0.026	0.229	0.499	1.941	6.029	8.117
	1.903	0.026	0.229	0.499	1.946	6.055	8.147
	1.913	0.026	0.229	0.502	1.953	6.086	8.225
	1.921	0	0.22	0.504	1.974	6.201	8.411
	1.93	-0.047	0.211	0.499	1.963	6.215	8.407
	1.937	0.019	0.223	0.492	1.933	6.147	8.334
	1.937	0.025	0.222	0.49	1.93	6.159	8.356
	1.935	0.025	0.222	0.488	1.925	6.142	8.332
	1.938	0.025	0.222	0.487	1.926	6.155	8.394
	1.941	0.025	0.221	0.485	1.925	6.16	8.355
	1.94	0.025	0.221	0.484	1.925	6.17	8.382
	1.941	0.025	0.22	0.484	1.922	6.166	8.389
	1.942	0.025	0.22	0.483	1.919	6.163	8.371
	1.943	0.024	0.218	0.479	1.901	6.101	8.27
	1.941	0.024	0.216	0.475	1.886	6.046	8.203
	1.935	0.025	0.219	0.481	1.905	6.082	8.279
	1.92	0.026	0.23	0.503	1.97	6.191	8.389
	1.906	0.026	0.236	0.516	2.002	6.208	8.316
	z10% (m)	1,1-1,2	1,2-1,3	1.3	1,5-1,7	>2,0	>2,0
	z1% (m)	>2,0	>2,0	>2,0	>2,0	>2,0	>2,0

## Sheet: IRRADIANCE - Yaldad
	Estuary of Yaldad - Mid Bay (Data for Figs 6 and 12)
	Depth	EdZ305	EdZ313	EdZ320	EdZ340	EdZ380	EdZ395		Maximum values
	m	µW/(sr·cm²nm)	µW/(sr·cm²nm)	µW/(sr·cm²nm)	µW/(sr·cm²nm)	µW/(sr·cm²nm)	µW/(sr·cm²nm)		10 % of maximum values
	0.479	1.295					46.08		1 % of maximum values
	0.486	1.508	8.013	14.38	31.33	50.69	57.89
	0.488	1.349	7.093	12.72	27.68	44.72	51.28
	0.512	1.53	8.145	14.68	32.51	53.59	61.96
	0.533	1.574	8.153	14.73	32.79	54.56	63.22
	0.547	1.505	7.903	14.3	32.17	54.23	62.85
	0.552	1.316	6.806	12.28	27.23	45.13	52.43
	0.566	1.4	7.468	13.53	30.56	51.7	60.16
	0.599	1.377	7.31	13.28	30.16	51.44	60.08
	0.633	1.328	7.205	13.09	29.78	50.51	59
	0.661	1.197	6.311	11.48	26.25	44.87	52.66
	0.676	1.165	6.158	11.22	25.69	44.25	52.08
	0.7	1.188	6.338	11.6	27.03	47.48	55.85
	0.738	1.107	6.416	11.79	27.81	49.1	57.64
	0.794	1.219	6.687	12.41	30.3	55.85	65.7
	0.874	0.9619	5.09	9.426	22.86	41.6	48.9
	0.949	0.7621	4.436	8.259	20.42	38.33	45.62
	1.017	0.7913	4.642	8.731	22.34	43.59	52.08
	1.081	0.7593	4.43	8.356	21.55	41.76	49.48
	1.137	0.5956	3.327	6.28	16.2	31.5	37.57
	1.196	0.5353	3.219	6.104	15.92	31.21	37.21
	1.255	0.6034	3.764	7.211	19.57	40.06	48
	1.333	0.534	3.213	6.19	17.1	36.08	43.66
	1.401	0.4451	2.623	5.062	14.08	29.96	36.41
	1.458	0.3785		4.674	13.12	27.9	33.73
	1.514	0.3477		4.22	11.89	25.22	30.37
	1.559	0.3734	2.438	5.075	15.03	33.85	41.3
	1.61	0.3661	2.423	4.472	13.29	30.22	36.99
	1.694	0.2672	1.768	3.325	9.741	21.49	26.08
	1.783	0.2406	1.626	3.264	9.967	23.32	28.77
	1.857	0.2258	1.547	3.041	9.42	22.23	27.39
	1.913	0.2097	1.467	2.849	9.098	22.46	28.05
	1.968	0.1809	1.271		8.308	20.51	25.6
	2.029	0.1685	1.197		7.599	18.76	23.35
	2.113	0.1547	1.122	2.293	7.786	20.27	25.59
	2.193	0.1428	1.061	2.192	7.468	20.39	26.1
	2.262	0.1275	0.9595	1.993	6.947	19.42	25.06
	2.319	0.113	0.855	1.774	6.079	16.72	21.42
	2.361	0.1027	0.7791	1.624	5.769	16.02	20.57
	2.415	0.09452	0.7296	1.529	5.414	15.18	19.51
	2.473	0.0892	0.6945	1.461	5.416	15.72	20.41
	2.539	0.08203	0.649	1.373	5.063	14.95	19.45
	2.594	0.07479	0.604	1.289	4.941	15.27	20.25
	2.644	0.06898	0.5611	1.2	4.569	14	18.41
	2.716	0.06076	0.4986	1.07	4.137	12.78	16.81
	2.78	0.05782	0.4824	1.045	4.218	13.6	18.13
	2.826	0.05332	0.4485	0.9738	3.933	12.8	17.09
	2.861	0.04951	0.4162	0.9046		11.76	15.65
	2.924	0.04574	0.3895	0.85		11.5	15.39
	3.002	0.04235	0.3679	0.8105	3.456	12.16	16.6
	3.08	0.03732	0.3322	0.7352	3.19	10.94	14.88
	3.146	0.03367	0.2978	0.6608	2.89	9.97	13.54
	3.195	0.03039	0.2729	0.6087	2.703	9.695	13.25
	3.247	0.02852	0.2607	0.5854	2.645	9.721	13.36
	3.298	0.02739	0.2499	0.5662	2.607	9.935	13.84
	3.358	0.02461	0.2284	0.5176	2.413	8.893	12.31
	3.418	0.02189	0.2045	0.4651	2.174		11.34
	3.473	0.0205	0.1938	0.4454	2.134		11.92
	3.543	0.01919	0.1842	0.426	2.09	8.567	12.01
	3.593	0.01739	0.1687	0.3907	1.923	7.858	10.78
	3.648	0.01598	0.1555	0.3603	1.804	7.47	10.46
	3.716	0.01461	0.146	0.3399	1.752	7.55	10.83
	3.786	0.01335	0.1353	0.3162	1.657	7.272	10.23
	3.844	0.012	0.1237	0.2902	1.535	6.768	9.533
	3.892	0.01142	0.1155	0.2723	1.46	6.565	9.379
	3.95	0.01027	0.108	0.2557	1.393	6.387	9.145
	4.005	0.009837	0.1001	0.2376	1.306	6.01	8.577
	4.066	0.009132	0.09483	0.2264	1.265	5.938	8.613
	4.112	0.008749	0.09012	0.2165	1.236	6.003	8.85
	4.171	0.007484	0.08259	0.1992	1.151	5.67	8.109
	4.248	0.007122	0.07357	0.1788	1.039	5.13	7.374
	4.336	0.006206	0.06642	0.1624	0.9622	4.852	7.106
	4.408	0.005533	0.06121	0.1512	0.9134	4.729	6.979
	4.467	0.005219	0.05704	0.1415	0.8721	4.631	6.897
	4.515	0.004888	0.05363	0.1333	0.8355	4.552	6.818
	4.568	0.004402	0.04933	0.123	0.777	4.25	6.27
	4.637	0.003879	0.04487	0.1124	0.7184	3.961	5.898
	4.707	0.00397	0.04173	0.105	0.6835	3.85	5.813
	4.769	0.003474	0.03877	0.09825	0.6511	3.759	5.684
	4.84	0.003131	0.03574	0.09139	0.6149	3.634	5.533
	4.922	0.002724	0.03225	0.0831	0.5696	3.445	5.237
	4.996	0.00231	0.02917	0.0755	0.5273	3.247	4.963
	5.055	0.00246	0.02689	0.06952	0.4926	3.066	4.693
	5.115	0.002269	0.02496	0.06476	0.4646	2.933	4.535
	5.175	0.00214	0.02312	0.06051	0.4396	2.832	4.381
	5.254	0.001616	0.02085	0.055	0.4072	2.678	4.156
	5.325	0.001909	0.01899	0.05031	0.3769	2.518	3.914
	5.377	0.001735	0.0175	0.04644	0.3514	2.369	3.689
	5.446	0.001665	0.0159	0.04256	0.3258	2.223	3.467
	5.527	0.001251	0.01424	0.03825	0.2975	2.066	3.228
	5.6	0.001356	0.01292	0.03463	0.2726	1.92	3.017
	5.658	0.001072	0.01168	0.03156	0.2505	1.777	2.786
	5.733	0.001045	0.01062	0.02879	0.2298	1.64	2.576
	5.806	0.0008169	0.009638	0.02636	0.2133	1.533
	5.878	0.0008102	0.009013	0.02447	0.2007	1.454
	5.941	0.0005998	0.008389	0.02304	0.1908	1.402	2.244
	6.014	0.0003648	0.00789	0.0215	0.1812	1.354	2.178
	6.092	0.0005752	0.007313	0.02014	0.1723	1.31	2.116
	6.171	0.0006021	0.006719	0.01881	0.1632	1.264	2.048
	6.229	0.0008774	0.006533	0.01782	0.1576	1.235	2.007
	6.303	0.0006356	0.006074	0.01691	0.1509	1.2	1.957
	6.388	0.0006804	0.005656	0.01578	0.1433	1.166	1.911
	6.473	0.0008483	0.005221	0.01498	0.1378	1.144	1.885
	6.535	0.0007117	0.005036	0.01418	0.133	1.124	1.86
	6.594	0.0008326	0.004745	0.01354	0.1282	1.1	1.826
	6.641	0.0005842	0.004508	0.01299	0.1241	1.077	1.794
	6.703	0.0007498	0.004369	0.01236	0.1197	1.054	1.761
	6.779	0.0004857	0.004062	0.01158	0.1142	1.022	1.715
	6.856	0.000329	0.003753	0.01082	0.1087	0.9944	1.677
	6.918	0.0006714	0.003574	0.01038	0.1057	0.9815	1.661
	6.951	0.0006423	0.003602	0.01024	0.1049	0.9865	1.675
	7.011	0.0004342	0.003385	0.009945	0.1036	0.9918	1.692
	7.085	0.000329	0.003215	0.009577	0.1013	0.9944	1.707
	7.152	0.0004611	0.003123	0.009222	0.09912	0.994	1.716
	7.201	0.0006826	0.003053	0.008879	0.09697	0.9883	1.713
	7.268	0.0005103	0.002879	0.008491	0.0936	0.9681	1.684
	7.331	0.0007766	0.00271	0.008036	0.0898	0.942	1.645
	7.4	0.0002507	0.002585	0.007445	0.08539	0.9103	1.595
	7.479	4.252e-05	0.002344	0.00701	0.0807	0.8739	1.538
	7.548	0.0001432	0.002214	0.006531	0.07642	0.8397	1.483
	7.616	0.0004208	0.002104	0.006199	0.07244	0.8078	1.431
	7.691	0.0003536	0.00192	0.005795	0.06865	0.7747	1.376
	7.771	0.0003021	0.001807	0.005331	0.06459	0.7417	1.322
	7.864	0.0003111	0.001633	0.004865	0.06036	0.7065	1.265
	7.945	0.0003782	0.001465	0.004506	0.05662	0.6739	1.212
	8.015	0.0007632	0.001428	0.00423	0.05367	0.6452	1.164
	8.088	3.133e-05	0.001179	0.00397	0.05063	0.6167	1.115
	8.164	0.0001656	0.001153	0.003667	0.04792	0.5944	1.078
	8.221	0.0004051	0.001192	0.003504	0.04631	0.5806	1.056
	8.263	0.0005058	0.001148	0.003388	0.04538	0.5738	1.046
	8.323	8.729e-05	0.001073	0.003224	0.04381	0.5627	1.028
	8.396	0.0001925	0.001027	0.00309	0.04185	0.5453	1.001
	8.466	0.0005439	0.0009631	0.002865	0.0397	0.5245	0.965
	8.543	7.162e-05	0.0008443	0.002627	0.03719	0.4964	0.9159
	8.621	0.0002059	0.0007525	0.002435	0.03464	0.4667	0.8632
	8.688	0.0008236	0.0007813	0.0023	0.03235	0.4402	0.812
	8.748	0.0005372	0.0006792	0.002208	0.03025	0.4141	0.7643
	8.808	-5.372e-05	0.0006386	0.001978	0.02842	0.3915	0.7226
	8.874	0.0002283	0.0005722	0.001842	0.02688	0.3717	0.6867
	8.916	0.0005439	0.0006601	0.001782	0.02571	0.3578	0.6614
	8.973	0.0001589	0.0005883	0.001673	0.02463	0.3467	0.6418
	9.039	0.0002238	0.0005077	0.001606	0.02361	0.3372	0.6258
	9.1	0.0001343	0.000452	0.001518	0.02286	0.3301	0.6148
	9.172	0.0003894	0.000452	0.001418	0.02209	0.3242	0.6066
	9.246	0.0002037	0.0004319	0.001376	0.02128	0.3194	0.6005
	9.303	0.0004924	0.0003997	0.001353	0.02088	0.3179	0.6002
	9.348	0.0002842	0.0004275	0.001323	0.02062	0.3181	0.6028
	9.374	0.0004432	0.0004173	0.001293	0.02029	0.3188	0.6055
	9.418	0.0003312	0.000431	0.001218	0.02014	0.3173	0.6051
	9.473	0.000432	0.0004173	0.001165	0.01962	0.3137	0.6002
	9.53	0.0001141	0.000345	0.00107	0.01894	0.308	0.5909
	9.584	0.0001432	0.0004031	0.001092	0.0183	0.3009	0.5791
	9.632	0.0002283	0.0004236	0.001017	0.0177	0.2936	0.5667
	9.693	0.0002037	0.000321	0.0009673	0.017	0.2852	0.5512
	9.759	0.0001276	0.0002995	0.0009556	0.01622	0.2746	0.5318
	9.837	0.0001902	0.0003064	0.0008525	0.0153	0.263	0.5112
	9.916	0.0002417	0.0002624	0.000807	0.01449	0.2516	0.4903
	9.985	0.0002932	0.0002956	0.0007845	0.01378	0.2412	0.4712
	10.044	0.000329	0.0002507	0.0007767	0.01311	0.2322	0.4546
	10.089	0.0003581	0.000256	0.0006706	0.01262	0.225	0.4406
	10.131	0.000714	0.0003034	0.0007171	0.01218	0.2181	0.4276
	10.192	0.0003021	0.0002546	0.0006897	0.01165	0.2104	0.4138
	10.266	-0.0002037	0.0001266	0.0006169	0.01093	0.2019	0.3983
	10.32	0.000235	0.0003005	0.0005396	0.01055	0.1948	0.3856
	10.359	0.0006871	0.0001818	0.0004893	0.01021	0.1904	0.3762
	10.402	0.000329	0.0002086	0.0005382	0.009815	0.185	0.3662
	10.472	0.0001679	0.0001788	0.0004668	0.009426	0.1792	0.3557
	10.536	0.0002551	0.0001901	0.0004947	0.009082	0.1736	0.3456
	10.601	0.0002372	0.0001969	0.0004394	0.008711	0.1688	0.3368
	10.651	0.0004969	0.0002321	0.0004165	0.008361	0.1653	0.3303
	10.691	9.848e-05	0.0001876	0.0003822	0.008247	0.1628	0.3259
	10.734	0.000329	0.0001368	0.0003304	0.007982	0.1598	0.3207
	10.796	0.00015	0.0001695	0.0003431	0.007666	0.1557	0.3134
	10.851	8.505e-05	0.0001309	0.0003471	0.007409	0.1517	0.306
	10.9	0.0003536	0.0001481	0.0003695	0.007075	0.147	0.2974
	10.945	0.0001007	0.0001143	0.0002635	0.006827	0.1422	0.2881
	10.991	0.0004364	0.0001124	0.0002982	0.006619	0.1375	0.279
	11.04	0.0004185	9.528e-05	0.000264	0.006265	0.1333	0.2709
	11.098	0.0003469	7.427e-05	0.0002908	0.006129	0.1292	0.2627
	11.149	0.0001119	4.886e-05	0.0002908	0.005861	0.1254	0.2557
	11.185	0.0004924	0.0001476	0.0002552	0.005659	0.123	0.2509
	11.221	0.0005797	9.284e-05	0.0001823	0.005613	0.121	0.2473
	11.269	-4.924e-05	0.0001075	0.0001638	0.005403	0.1194	0.2448
	11.331	0.0001679	4.74e-05	0.0001848	0.005323	0.1179	0.2428
	11.393	0.0003066	6.841e-05	0.0002532	0.005158	0.1171	0.2419
	11.461	0.0002372	6.645e-05	0.0002209	0.004982	0.116	0.2411
	11.507	0.0006983	0.0001275	0.0002307	0.004912	0.1155	0.2409
	11.553	0.0004342	0.0001182	0.000197	0.00485	0.1149	0.24
	11.609	9.848e-05	0.000109	0.0001633	0.00477	0.1129	0.2371
	11.675	6.938e-05	0.0001153	0.0002185	0.004477	0.11	0.232
	11.742	0.0001231	3.323e-05	0.0001286	0.004314	0.107	0.2264
	11.789	0.0005931	5.277e-05	0.0001985	0.004195	0.1048	0.2219
	11.816	0.0005864	0.0001178	0.0001725	0.004178	0.1031	0.2192
	11.853	0.0003603	4.104e-05	0.0002102	0.004005	0.1014	0.2159
	11.913	0.0001432	-8.453e-05	0.0001046	0.003826	0.09915	0.2116
	11.976	0.0003089	9.528e-05	0.0001638	0.003753	0.09704	0.2077
	12.025	0.0003536	5.619e-05	0.0001222	0.003608	0.09555	0.2051
	12.066	0.0002372	7.916e-05	0.0001481	0.003567	0.09445	0.203
	12.107	0.0003648	0.0001285	0.0001589	0.003422	0.09321	0.2011
	12.16	-4.029e-05	0.0001051	0.0001579	0.003403	0.09164	0.1982
	12.213	0.0003156	9.577e-05	5.572e-05	0.003327	0.09001	0.1948
	12.252	0.0003178	3.176e-05	9.434e-05	0.003154	0.0882	0.1917
	12.282	0.0002507	2.785e-05	0.0001207	0.003129	0.08712	0.1892
	12.303	0.0002954	0.000106	7.87e-05	0.003091	0.08592	0.1872
	12.341	0.0001522	6.059e-05	0.0001036	0.002998	0.08438	0.1839
	12.389	0.0003738	0.0001021	7.772e-05	0.002945	0.08226	0.1801
	12.439	0.0001119	1.173e-05	9.385e-05	0.002821	0.08014	0.1758
	12.499	0.0002619	1.27e-05	0.0001393	0.002662	0.07801	0.1714
	12.546	0.0001253	7.769e-05	6.99e-05	0.002648	0.07646	0.1684
	12.577	0.0002529	8.502e-05	8.603e-05	0.002569	0.0759	0.1672
	12.624	0.0002104	4.593e-05	0.0001154	0.002489	0.0751	0.166
	12.663	0.0001679	3.274e-05	1.76e-05	0.002477	0.07448	0.1654
	12.694	8.953e-06	3.469e-05	0.0001046	0.002468	0.0741	0.1646
	12.736	0.0003335	1.564e-05	0.0001026	0.002416	0.07344	0.1639
	12.767	0.0004924	5.619e-05	1.026e-05	0.002382	0.07344	0.1641
	12.798	0.0001701	4.886e-05	0.0001036	0.002328	0.07367	0.1652
	12.844	0.000338	4.104e-05	8.896e-05	0.002371	0.07357	0.1657
	12.898	0.0004409	6.889e-05	5.866e-05	0.002284	0.07331	0.1656
	12.952	0.0003178	7.329e-05	8.847e-05	0.00224	0.07289	0.1651
	12.992	0.0005327	5.472e-05	7.772e-05	0.002193	0.07216	0.1638
	13.019	0.0003514	9.381e-05	5.719e-05	0.002138	0.07174	0.1627
	13.072	0.0003514	1.661e-05	2.737e-05	0.002126	0.07033	0.1604
	13.139	5.819e-05	4.446e-05	7.919e-05	0.002	0.0683	0.1567
	13.192	0.0006513	5.179e-05	7.381e-05	0.001917	0.06686	0.1532
	13.229	-1.567e-05	5.277e-05	-1.809e-05	0.001872	0.06562	0.1508
	13.267	0.000282	5.472e-05	5.475e-05	0.001836	0.06457	0.1482
	13.31	0.0002663	3.323e-05	2.884e-05	0.001744	0.06328	0.1459
	13.377	0.0001768	1.857e-05	2.493e-05	0.001671	0.06162	0.1426
	13.45	0.0001209	3.225e-05	5.768e-05	0.001604	0.05981	0.139
	13.508	0.0003357	-2.736e-05	8.603e-05	0.001604	0.05837	0.1357
	13.559	2.014e-05	5.424e-05	5.279e-05	0.001549	0.05704	0.1327
	13.607	0.0003066	6.889e-05	9.776e-06	0.00153	0.05565	0.1299
	13.659	3.357e-05	-6.352e-06	2.151e-05	0.001452	0.05408	0.127
	13.725	0.0004342	-4.886e-07	5.866e-05	0.001333	0.05204	0.1229
	13.786	0.0003917	0.0001046	9.776e-07	0.001334	0.0502	0.1187
	13.826	0.0003447	0.0001114	6.843e-05	0.001214	0.04869	0.1153
	13.869	0.0002842	3.274e-05	5.23e-05	0.001189	0.04711	0.1124
	13.92	0.0003782	7.28e-05	2.2e-05	0.001236	0.04619	0.1093
	13.989	0.0002104	2.443e-05	1.369e-05	0.001102	0.04456	0.106
	14.07	0.0003782	-1.564e-05	6.354e-06	0.001047	0.04284	0.1025
	14.135	0.0002395	7.036e-05	6.354e-06	0.001052	0.04153	0.0998
	14.176	1.791e-05	6.499e-05	-3.862e-05	0.0009653	0.04068	0.09815
	14.21	0.0004588	0.0001417	2.249e-05	0.0009838	0.04069	0.09776
	14.26	0.0002798	5.375e-06	-2.64e-05	0.001015	0.04037	0.09768
	14.316	0.000197	5.082e-05	4.497e-05	0.0009521	0.04027	0.09768
	14.357	0.0001074	9.821e-05	-8.799e-06	0.001024	0.04032	0.09826
	14.385	0.0001835	1.954e-06	6.843e-05	0.0008933	0.04052	0.09902
	14.417	0.0002484	3.811e-05	1.662e-05	0.0009343	0.04069	0.09929
	14.447	0.0005842	9.821e-05	3.666e-05	0.0009428	0.04065	0.09948
	14.492	0.0002619	6.352e-06	-1.075e-05	0.0008418	0.04011	0.09872
	14.552	8.281e-05	9.284e-06	-4.106e-05	0.0008239	0.03941	0.09734
	14.609	0.0003648	4.251e-05	2.835e-05	0.0008074	0.03866	0.09586
	14.676	0.0003424	-2.981e-05	-6.354e-06	0.0007341	0.03795	0.09384
	14.731	0.0004051	7.769e-05	-1.075e-05	0.0008867	0.03707	0.09229
	14.766	0.0004275	6.547e-05	-1.857e-05	0.0007697	0.03671	0.09134
	14.81	-7.833e-05	3.762e-05	4.546e-05	0.0006726	0.03606	0.08982
	14.858	0.0004409	0.0001031	7.283e-05	0.0006779	0.0352	0.08838
	14.903	0.0001276	3.811e-05	-1.564e-05	0.0007109	0.03455	0.08682
	14.949	0.00015	3.371e-05	-1.026e-05	0.000742	0.03385	0.08521
	14.994	0.0002372	1.71e-05	-9.287e-06	0.0006594	0.03315	0.0838
	15.043	0.0003782	6.694e-05	2.444e-06	0.0006402	0.03258	0.08234
	15.091	0.000517	9.284e-05	3.764e-05	0.000588	0.03195	0.08076
	15.146	0.0003738	1.759e-05	-7.332e-06	0.0006786	0.03116	0.07913
	15.205	0.0001992	5.375e-06	2.933e-06	0.0006402	0.03062	0.07755
	15.25	0.0001119	1.173e-05	-1.76e-05	0.0006323	0.02993	0.07626
	15.288	0.0004163	6.938e-05	3.959e-05	0.0005834	0.02949	0.07524
	15.335	0.0001388	1.857e-05	-1.124e-05	0.0005352	0.02896	0.0741
	15.387	5.372e-05	5.179e-05	3.715e-05	0.000561	0.02834	0.0727
	15.439	0.0002216	5.326e-05	4.937e-05	0.0004975	0.02772	0.07119
	15.474	0.0001902	4.104e-05	-5.621e-05	0.0006039	0.02705	0.07018
	15.492	0.0007699	1.71e-05	-2.346e-05	0.000516	0.02692	0.06959
	15.526	0.0001365	2.785e-05	2.737e-05	0.0004638	0.02651	0.06882
	15.573	8.281e-05	2.394e-05	-4.888e-07	0.000598	0.02597	0.0676
	15.634	0.0001074	2.932e-05	-3.373e-05	0.0003852	0.02534	0.06616
	15.693	0.0002842	3.42e-06	-6.306e-05	0.0005041	0.02478	0.06456
	15.74	0.0006423	5.961e-05	-2.933e-06	0.000485	0.02414	0.06328
	15.796	0.0004409	-2.736e-05	5.23e-05	0.0004552	0.02371	0.06188
	15.863	0.0004633	3.078e-05	1.369e-05	0.0003832	0.023	0.06046
	15.921	8.281e-05	3.029e-05	-3.226e-05	0.0003905	0.02238	0.05899
	15.977	0.0004633	-3.518e-05	-2.297e-05	0.0003198	0.02189	0.05758
	16.022	0.0004163	2.883e-05	-3.031e-05	0.0003119	0.02132	0.0566
	16.054	0.000385	-1.173e-05	4.644e-05	0.0003092	0.02085	0.05571
	16.098	2.238e-06	0.0001104	4.106e-05	0.0003006	0.0205	0.05487
	16.164	0.0001701	-2.785e-05	-2.249e-05	0.0002768	0.02006	0.05357
	16.227	0.000141	8.795e-06	2.444e-06	0.0002808	0.01958	0.05229
	16.274	0.0002059	9.137e-05	-4.888e-06	0.0003198	0.01923	0.05138
	16.319	0.0001723	-5.863e-06	-2.64e-05	0.0003257	0.01869	0.05031
	16.367	0.0004141	4.593e-05	1.466e-05	0.0002478	0.01823	0.04944
	16.429	-9.848e-05	-4.398e-06	-4.057e-05	0.0003013	0.0177	0.04829
	16.502	-0.0001567	-3.42e-05	-1.173e-05	0.0001843	0.01737	0.04695
	16.554	0.0003021	0.0001319	1.466e-06	0.0002828	0.01689	0.04602
	16.586	0.0007766	2.736e-05	-7.332e-06	0.0002286	0.0167	0.04529
	16.632	0.0002551	-3.42e-05	5.475e-05	0.0002167	0.01608	0.04447
	16.697	0.0001298	5.766e-05	7.332e-06	0.0002597	0.01572	0.04348
	16.755	0.0003335	2.003e-05	-5.963e-05	0.0002022	0.0155	0.04249
	16.799	0.000573	3.958e-05	-1.515e-05	0.0002392	0.01534	0.0417
	16.836	0.0002887	5.472e-05	-5.67e-05	0.0001685	0.01476	0.04114
	16.883	0.0006155	-3.42e-06	-4.204e-05	0.0002352	0.01461	0.0404
	16.944	0.0003984	2.883e-05	-3.666e-05	0.0001493	0.01431	0.03947
	17.018	0.0001589	6.401e-05	1.271e-05	0.0001976	0.01367	0.03838
	17.098	-4.924e-05	2.736e-05	-1.369e-05	0.0001123	0.01336	0.03726
	17.167	5.819e-05	-6.938e-05	7.332e-06	0.0001923	0.01295	0.0362
	17.204	0.0004543	9.821e-05	-4.546e-05	0.0003013	0.01269	0.03549
	17.241	0.0005528	2.15e-05	-8.799e-06	0.0001916	0.01235	0.03491
	17.304	0.0002462	4.544e-05	-2.933e-05	0.0001883	0.012	0.03408
	17.386	4.7e-05	-2.785e-05	-3.666e-05	0.0001057	0.01171	0.03297
	17.458	0.0003312	3.469e-05	9.287e-06	0.0002213	0.01129	0.03199
	17.51	6.491e-05	2.003e-05	-3.764e-05	0.0001467	0.01087	0.03124
	17.558	0.0005595	9.675e-05	-1.955e-05	0.0001275	0.01072	0.03065
	17.619	0.0003894	6.499e-05	5.524e-05	0.0001183	0.01051	0.02985
	17.69	0.0002484	3.518e-05	-3.031e-05	0.0001573	0.01001	0.02907
	17.758	0.000197	4.251e-05	-8.016e-05	0.0001526	0.009913	0.02821
	17.807	0.0002842	4.3e-05	5.181e-05	0.0001004	0.009378	0.02757
	17.852	0.0003044	-4.886e-07	-1.271e-05	6.343e-05	0.00928	0.02697
	17.905	0.0003984	5.472e-05	-4.253e-05	0.0001559	0.008916	0.02633
	17.981	6.043e-05	2.003e-05	-2.444e-06	0.0001368	0.008658	0.0254
	18.057	0.0003201	8.355e-05	-7.479e-05	8.589e-05	0.00822	0.02451
	18.109	0.0004499	3.323e-05	1.466e-06	0.0001698	0.00796	0.0238
	18.15	0.0004454	-3.323e-05	-2.933e-06	7.532e-05	0.007892	0.02317
	18.19	0.0004812	5.326e-05	4.741e-05	0.0001447	0.007611	0.02266
	18.23	0.0002798	4.153e-05	1.466e-06	0	0.007482	0.02209
	18.298	0.0003357	2.981e-05	-2.933e-05	2.18e-05	0.007373	0.02141
	18.363	-0.0001141	-2.101e-05	1.662e-05	0.0001117	0.006879	0.0207
	18.417	0.000385	9.284e-06	-1.857e-05	9.845e-05	0.006613	0.02009
	18.466	0.0001835	2.101e-05	6.843e-06	2.048e-05	0.006474	0.01959
	18.522	0.0003178	0.0001114	-3.324e-05	3.766e-05	0.006311	0.01898
	18.597	0.0001567	-5.815e-05	-3.568e-05	0.0001335	0.006016	0.01835
	18.674	0.0003335	3.811e-05	-4.155e-05	5.352e-05	0.005699	0.01778
	18.724	0.0004409	2.101e-05	-1.515e-05	5.286e-05	0.005523	0.01723
	18.773	0.0001567	-3.713e-05	-3.422e-06	8.391e-05	0.005532	0.01686
	18.827	0.0004476	-4.544e-05	2.933e-06	1.652e-05	0.005393	0.01634
	18.872	0.0002731	2.296e-05	-1.857e-05	-1.52e-05	0.005247	0.01599
	18.913	0.0005103	6.938e-05	-1.418e-05	-5.946e-06	0.005018	0.01561
	18.983	0.0003089	7.232e-05	-1.857e-05	8.92e-05	0.004852	0.01499
	19.063	0.0001902	1.808e-05	-3.226e-05	4.823e-05	0.004558	0.01427
	19.146	7.162e-05	2.932e-06	-1.809e-05	3.502e-05	0.004245	0.01353
	19.207	-2.238e-06	5.082e-05	-5.475e-05	7.004e-05	0.004194	0.01291
	19.248	0.0003536	6.401e-05	2.737e-05	6.475e-05	0.003962	0.01238
	19.289	0.0002842	3.616e-05	-1.466e-05	1.454e-05	0.003791	0.01191
	19.349	0.0003357	7.427e-05	-3.373e-05	4.229e-05	0.003621	0.01142
	19.42	6.491e-05	-6.352e-06	-2.542e-05	-7.863e-05	0.00323	0.01087
	19.501	0.0002731	1.515e-05	-5.768e-05	-1.255e-05	0.003366	0.01044
	19.57	0.0001209	3.371e-05	-3.764e-05	6.079e-05	0.003023	0.00992
	19.648	0.0003357	-3.371e-05	-0.0001051	1.652e-05	0.002853	0.009579
	19.714	0.0003245	3.616e-05	3.275e-05	8.655e-05	0.002781	0.009187
	19.778	-2.238e-05	1.222e-05	1.222e-05	1.321e-06	0.002589	0.00886
	19.829	0.0001074	6.547e-05	-3.91e-05	2.048e-05	0.002413	0.008546
	19.875	0.0002686	4.446e-05	-0.0001178	0.0001037	0.002444	0.008315
	19.933	1.567e-05	3.909e-05	-3.177e-05	-1.586e-05	0.002193	0.007966
	20.005	0.0002283	-4.886e-07	-1.075e-05	1.123e-05	0.002009	0.00761
	20.071	8.281e-05	3.518e-05	4.253e-05	-2.445e-05	0.002082	0.007347
	20.152	0.0003514	-9.772e-07	1.857e-05	6.607e-05	0.002025	0.007046
	20.213	0.0002932	1.124e-05	-1.809e-05	8.127e-05	0.00195	0.006761
	20.253	0.0004902	2.248e-05	-2.786e-05	0.000113	0.001953	0.006597
	20.294	0.0001522	-6.352e-06	-6.354e-06	-1.255e-05	0.001758	0.006395
	20.319	0.0006177	-4.886e-06	-1.466e-06	-6.013e-05	0.00182	0.006309
	20.338	3.805e-05	-4.886e-07	-3.568e-05	2.18e-05	0.001836	0.006169
	20.365	0.0002081	6.254e-05	1.271e-05	5.352e-05	0.00157	0.006064
	20.397	0.0003671	1.222e-05	-5.768e-05	1.586e-05	0.001719	0.005901
	20.412	6.491e-05	-2.492e-05	-3.324e-05	3.832e-05	0.001666	0.005798
		Data not included in Fig 6
	z10% (m)	2,1-2,2	2.4	2.5	3.1	4.2	4.6
	z1% (m)	3.7	4.2	4.5	5,4-5,5	8,3-8,5	8,9-9,5

## Sheet: IRRADIANCE - Reloncavi
	Reloncaví - Mouth (Data for Figs 8 and 12)
	Depth	EdZ305	EdZ313	EdZ320	EdZ340	EdZ380	EdZ395		Maximum values
	m	µW/(sr·cm²nm)	µW/(sr·cm²nm)	µW/(sr·cm²nm)	µW/(sr·cm²nm)	µW/(sr·cm²nm)	µW/(sr·cm²nm)		10 % of maximum values
	0.66	0.9591		6.324	13.2		22.47		1 % of maximum values
	0.675	0.8988		6.897	14.33	21.93	24.51
	0.658	0.8105	2.95	5.017	9.994	14.33	15.72
	0.65	1.209		8.415	17.53	27.2	30.28
	0.648	0.8671		5.481	10.88	15.57	16.92
	0.699	0.9036		8.497	17.8	27.65	30.76
	0.834	1.813		13.01	28.64	47.67	53.56
	1.016	1.521	5.172	9.218	20.62	34.48	38.74
	1.084	1.148	5.244	9.334	21.21	36.23	41.04
	1.104	1.158	5.124	9.087	20.48	34.55	39.05
	1.096	1.16	4.837	8.518	18.75	30.77	34.45
	1.111	1.06	4.637	8.172	17.93	29.1	32.44
	1.112	1.387	6.622	11.87	27.75	49.29	56.36
	1.12	1.301	5.176	9.196	20.87	35.45	40.04
	1.143	1.122	5.316	9.517	22.08	38.78	44.24
	1.174	1.328	6.016	10.85	26.09	48.08	55.67
	1.205	1.115	4.807	8.647	20.43	36.37	41.54
	1.199	0.8977	3.996	7.153	16.53	28.42	32.09
	1.189	1.072	4.801	8.641	20.48	36.66	41.82
	1.196	1.043	4.891	8.842	21.28	39.06	45.07
	1.225	0.9559	4.09	7.369	17.56	31.65	36.21
	1.242	0.7289	3.455	6.206	14.49	25.35	28.85
	1.278	1.057	4.97	9.048	22.35	42.32	49.17
	1.336	0.8107	3.766	6.791	16.03	28.08	31.83
	1.377	0.9783	4.406	8.002	19.64	36.78	42.54
	1.398	0.781	3.892	7.081	17.32	32.07	37.03
	1.421	1.005	4.615	8.465	21.52	42.29	49.65
	1.422	0.7777	3.521	6.414	15.77	29.33	33.86
	1.443	0.7883	3.867	7.103	17.96	34.47	40.03
	1.473	0.7756	3.86	7.132	18.4	36.33	42.61
	1.491	0.7472	3.309	6.09	15.59	30.67	35.89
	1.527	0.6124	2.917	5.368	13.66	26.42	30.77
	1.584	0.6679		6.474	17.59	37.35	44.72
	1.628	0.5301		4.509	11.69	22.77	26.42
	1.661	0.5002	2.511	4.884	13.11	26.87	31.78
	1.704	0.5773	2.961	5.623	15.61	33.4	39.89
	1.738	0.4901	2.497	4.555	12.34	25.65	30.49
	1.767	0.5329	2.727	5.223	14.37	30.48	36.37
	1.8	0.5331	2.711	5.151	14.2	30.22	36.17
	1.843	0.486	2.479	4.536	12.41	26.07	31.06
	1.892	0.4986	2.593	4.788	13.48	29.3	35.18
	1.956	0.4055	2.129	4.141	11.74	25.39	30.36
	2.005	0.4256	2.29	4.371	12.81	29.01	35.12
	2.041	0.4443	2.425	4.62	13.8	32.03	39.01
	2.063	0.3593	1.936	3.69	10.93	25.51	31.42
	2.064	0.3578	1.918	3.544	10.24	22.89	27.67
	2.061	0.3412	1.819	3.65	10.65	23.95	29.02
	2.085	0.3647	2.018	4.11	12.8	31.56	39.42
	2.12	0.4038	2.3	4.308	13.64	33.95	42.18
	2.149	0.3033	1.715	3.148	9.717	23.18	28.4
	2.19	0.2587	1.46	2.83	8.664	20.35	24.81
	2.225	0.2803	1.593		10.42	25.73	31.97
	2.243	0.3217	1.832		11.09	27.2	33.62
	2.274	0.284	1.599	3.111	9.625	22.98	28.19
	2.335	0.2604	1.476	2.878	8.577	20.27	24.72
	2.39	0.2405	1.377	2.713	8.872	21.98	27.27
	2.449	0.2506	1.479	2.944	9.565	24.6	30.72
	2.489	0.213	1.269	2.526	8.113	20.58	25.53
	2.495	0.217	1.307	2.625	9.012	24.05	30.41
	2.493	0.2051	1.236	2.47	7.981	20.61	25.72
	2.508	0.1867	1.12	2.235	7.523	19.33	24.08
	2.537	0.214	1.311	2.651	9.246	25.21	32.02
	2.56	0.1918	1.165	2.334	7.614	19.92	24.94
	2.598	0.174	1.06	2.125	7.145	18.66	23.32
	2.632	0.1771	1.081	2.178	7.512	19.84	24.84
	2.666	0.1813	1.131	2.293	8.093	22.42	28.54
	2.709	0.1636	1.02	2.064	6.975	18.92	23.89
	2.746	0.1468	0.9172	1.856	6.29	16.74	20.91
	2.803	0.1445	0.9129	1.863	6.868	19.19	24.38
	2.857	0.1427	0.9278	1.91	6.799	19.78	25.45
	2.9	0.1212	0.773	1.582	5.459	15.05	18.93
	2.924	0.1134	0.729	1.497	5.531	15.55	19.71
	2.958	0.1193	0.7832	1.622	6.18	18.19	23.39
	2.988	0.121	0.807	1.682	6.267	19.04	24.74
	3.027	0.1014	0.6721	1.39	5.013	14.3	18.1
	3.049	0.1045	0.6993	1.462	5.753	17.67	23.06
	3.052	0.1042	0.696	1.452	5.47	16.26	20.91
	3.058	0.1017	0.6787	1.416	5.404	16.1	20.74
	3.088	0.09908	0.6714	1.406	5.305	15.93	20.49
	3.15	0.08902	0.6106	1.283	4.912	14.77	18.93
	3.212	0.08418	0.5796	1.229	4.816	15.03	19.52
	3.281	0.07493	0.5286	1.126	4.378	13.8	17.97
	3.36	0.06861	0.49	1.049	4.292	13.97	18.38
	3.429	0.06968	0.4994	1.079	4.514	15.26	20.33
	3.481	0.06407	0.4636	1	4.04	13.36	17.59
	3.528	0.05717	0.4165	0.8991	3.695	12.28	16.22
	3.539	0.0571	0.409	0.8853		12.21	16.13
	3.543	0.05352	0.3902	0.8436		11.38	14.88
	3.546	0.05674	0.4214	0.92	3.932	14.38	19.31
	3.531	0.06018	0.4417	0.9674	4.187	14.5	19.38
	3.541	0.05572	0.4127	0.9006	3.854	12.9	17.09
	3.597	0.04754	0.3659	0.7987	3.403	11.13	14.6
	3.657	0.04563	0.3385	0.7422	3.199	10.99	14.52
	3.718	0.04182	0.3241	0.716	3.169	11.37	15.26
	3.785	0.03994	0.3063	0.6777	3.059	11.05	14.9
	3.843	0.03778	0.295	0.655	2.999	11.16	15.13
	3.899	0.0359	0.2824	0.6288	2.904	10.69	14.47
	3.943	0.03363	0.2631	0.5861	2.687	9.789	13.17
	3.984	0.03325	0.2636	0.5919	2.762	10.83	14.83
	4.028	0.03303	0.2683	0.606	2.887	11.16	15.31
	4.064	0.03032	0.2441	0.5508	2.607	9.898	13.52
	4.1	0.0284	0.23	0.5205	2.494	9.582	13.13
	4.135	0.0259	0.2134	0.4839	2.317	8.93	12.18
	4.151	0.02615	0.2123	0.4831	2.33		12.56
	4.166	0.02685	0.2235	0.5124	2.546		14.95
	4.195	0.02579	0.218	0.501	2.531	10.64	14.57
	4.209	0.02479	0.2041	0.4691	2.358	9.8	13.16
	4.237	0.02235	0.1864	0.4271	2.112	8.499	11.22
	4.283	0.01978	0.172	0.3954	1.971	7.992	10.91
	4.324	0.02014	0.1684	0.3895	1.988	8.386	11.85
	4.36	0.01894	0.1675	0.3885	2.016	8.689	12.12
	4.397	0.01865	0.1633	0.3791	1.994	8.72	12.36
	4.417	0.01864	0.1607	0.3751	1.981	8.786	12.26
	4.45	0.01737	0.153	0.355	1.866	8.132	11.04
	4.489	0.01628	0.1417	0.3271	1.703	7.245	9.757
	4.525	0.01554	0.1339	0.3099	1.62	6.926	9.622
	4.566	0.01467	0.1357	0.3178	1.702	7.598	10.99
	4.582	0.01667	0.1392	0.3258	1.761	7.924	11.11
	4.595	0.01506	0.1361	0.3188	1.712	7.645	10.56
	4.618	0.01475	0.1323	0.3089	1.661	7.38	10.33
	4.641	0.0144	0.1297	0.3046	1.651	7.462	10.53
	4.663	0.01385	0.125	0.2947	1.615	7.42	10.47
	4.688	0.01346	0.1183	0.279	1.542	7.143	9.932
	4.707	0.01174	0.1106	0.2617	1.448	6.671	9.271
	4.71	0.01152	0.1073	0.2546	1.423	6.637	9.481
	4.693	0.01228	0.1102	0.2624	1.481	7.031	10.14
	4.692	0.01205	0.1113	0.2649	1.504	7.187	10.23
	4.722	0.0111	0.1069	0.2551	1.453	6.962	9.808
	4.763	0.01082	0.1014	0.242	1.383	6.655	9.456
	4.795	0.01086	0.09824	0.2348	1.34	6.43	9.043
	4.836	0.01018	0.09517	0.2269	1.292	6.133	8.629
	4.883	0.0101	0.09353	0.2225	1.28	6.125	8.707
	4.934	0.009317	0.09104	0.2179	1.27	6.215	8.923
	4.962	0.00983	0.08888	0.2128	1.251	6.192	8.887
	4.981	0.009364	0.08777	0.2112	1.239	6.139	8.794
	5	0.008447	0.08618	0.2074	1.219	6.023	8.518
	5.012	0.009002	0.08373	0.2008	1.182	5.816	8.296
	5.006	0.009407	0.08242	0.1973	1.163	5.739	8.177
	5.013	0.008013	0.07929	0.1901	1.122	5.527	7.829
	5.024	0.008474	0.07793	0.1875	1.122	5.618	8.164
	5.035	0.007957	0.07752	0.1874	1.143	5.878	8.55
	5.048	0.007346	0.07544	0.1829	1.128	5.885	8.531
	5.067	0.007428	0.07215	0.1751	1.085	5.678	8.149
	5.089	0.00699	0.06894	0.1675	1.042	5.475	7.92
	5.123	0.006752	0.06605	0.1608	1	5.26	7.55
	5.163	0.006526	0.06412	0.1563	0.9736	5.121	7.409
	5.216	0.006515	0.06247	0.1526	0.9533	5.022	7.209
	5.285	0.00551	0.05928	0.1456	0.9149	4.844	6.952
	5.362	0.005909	0.05588	0.1378	0.8772	4.729	6.877
	5.437	0.005192	0.05279	0.1309	0.8488	4.715	6.945
	5.491	0.004823	0.05016	0.1247	0.8186	4.608	6.759
	5.523	0.005018	0.04868	0.1212	0.8016	4.527	6.649
	5.529	0.004812	0.04811	0.1199	0.7961	4.502	6.607
	5.548	0.004718	0.04653	0.116	0.7728	4.368	6.38
	5.559	0.005029	0.04499	0.1125	0.7543	4.312	6.377
	5.591	0.003948	0.04312	0.1083	0.7363	4.291	6.342
	5.632	0.00389	0.04074	0.1026	0.7046	4.124	6.074
	5.685	0.003816	0.03897	0.09891	0.6926	4.17	6.29
	5.732	0.003449	0.03679	0.0941	0.6685	4.107	6.092
	5.765	0.003863	0.03477	0.0885	0.6263	3.809	5.608
	5.804	0.00269	0.03319	0.08484	0.602	3.665	5.448
	5.85	0.003136	0.03242	0.083	0.5936	3.645	5.471
	5.875	0.00385	0.03241	0.08294	0.5958	3.687	5.55
	5.933	0.00231	0.03117	0.08019	0.5796	3.607	5.359
	6.003	0.002719	0.02923	0.07514	0.5469	3.422	5.083
	6.064	0.00231	0.02745	0.07089	0.5197	3.28	4.886
	6.126	0.002621	0.02601	0.06758	0.4989	3.177	4.778
	6.153	0.002449	0.0256	0.06683	0.4997	3.233	4.936
	6.152	0.00318	0.02581	0.06749	0.507	3.305	5.005
	6.151	0.002274	0.02557	0.06653	0.4976	3.202	4.795
	6.161	0.002406	0.02473	0.06441	0.4825	3.101	4.637
	6.185	0.00233	0.02398	0.06255	0.4702	3.03	4.548
	6.242	0.001562	0.0227	0.05946	0.455	2.992	4.536
	6.291	0.002294	0.02153	0.05672	0.4404	2.961	4.507
	6.326	0.002218	0.02091	0.05512	0.4315	2.933	4.483
	6.385	0.00128	0.02013	0.05334	0.4222	2.906	4.456
	6.449	0.001808	0.01921	0.05072	0.4078	2.852	4.378
	6.515	0.002041	0.01827	0.04843	0.3937	2.786	4.295
	6.591	0.0009781	0.01721	0.04605	0.3777	2.705	4.164
	6.631	0.001632	0.01664	0.04431	0.365	2.618	4.031
	6.638	0.002312	0.01645	0.04361	0.3575	2.543	3.901
	6.66	0.0007475	0.01592	0.04252	0.349	2.472	3.78
	6.68	0.001464	0.01547	0.04139	0.3403	2.407	3.679
	6.687	0.002193	0.01526	0.04095	0.3375	2.396	3.691
	6.717	0.001097	0.01482	0.04009	0.3366	2.44	3.801
	6.747	0.00145	0.01443	0.03922	0.3338	2.479	3.885
	6.774	0.001321	0.01416	0.03843	0.3298	2.488	3.893
	6.818	0.0005416	0.0135	0.03687	0.3169	2.392	3.693
	6.854	0.001318	0.01304	0.03556	0.3051	2.292	3.552
	6.902	0.001542	0.01262	0.03424	0.2959	2.243	3.503
	6.987	0.000996	0.01181	0.03236	0.2827	2.178	3.405
	7.071	0.0007184	0.01109	0.0305	0.2697	2.101	3.287
	7.145	0.001	0.01046	0.02901	0.2585	2.027	3.171
	7.186	0.000705	0.01011	0.02796	0.2524	1.995	3.149
	7.204	0.0008214	0.01002	0.02764	0.2512	2	3.168
	7.203	0.0009355	0.009931	0.02755	0.2511	2.01	3.189
	7.198	0.0016	0.01006	0.02761	0.2518	2.018	3.195
	7.193	0.001088	0.009879	0.02743	0.2501	2.003	3.163
	7.214	0.0007453	0.009599	0.02667	0.2443	1.966	3.099
	7.263	0.00094	0.009089	0.02542	0.2354	1.914	3.018
	7.327	0.0005797	0.00863	0.02414	0.2259	1.858	2.932
	7.386	0.001034	0.008171	0.02288	0.2164	1.792	2.825
	7.45	0.0006849	0.007725	0.02163	0.2075	1.737	2.748
	7.516	0.001278	0.007374	0.02064	0.2	1.685	2.674
	7.592	0.0005103	0.006867	0.01939	0.1906	1.634	2.608
	7.678	6.043e-05	0.006252	0.01823	0.1819	1.593
	7.729	0.001345	0.006123	0.01735	0.1756	1.559
	7.767	2.91e-05	0.005824	0.01682	0.1712	1.532	2.502
	7.789	0.0006312	0.005733	0.01642	0.1675	1.501	2.449
	7.793	0.001108	0.005727	0.01635	0.1661	1.481	2.409
	7.807	0.0007565	0.005612	0.01613	0.1645	1.471	2.393
	7.836	0.0003424	0.005506	0.01575	0.1627	1.478	2.417
	7.88	0.0005327	0.005318	0.01538	0.1603	1.474	2.42
	7.931	0.0007095	0.005081	0.01471	0.1551	1.441	2.371
	7.999	0.0003984	0.004797	0.01391	0.149	1.4	2.31
	8.059	0.0004141	0.004563	0.01326	0.143	1.356	2.238
	8.109	-5.595e-05	0.00479	0.01277	0.1387	1.321	2.18
	8.134	0.0008326	0.004533	0.01248	0.1356	1.294	2.135
	8.146	0.000705	0.004295	0.01244	0.1348	1.287	2.124
	8.173	0.0003894	0.004206	0.01223	0.1332	1.278	2.113
	8.208	0.001385	0.004165	0.01197	0.1305	1.262	2.091
	8.283	-0.0004745	0.0038	0.01124	0.1246	1.224	2.037
	8.372	0.0005953	0.003523	0.01035	0.1174	1.174	1.962
	8.461	-0.0001768	0.003208	0.00959	0.1106	1.128	1.894
	8.517	0.0003424	0.003089	0.009103	0.1058	1.094	1.841
	8.539	0.0016	0.003074	0.008883	0.1038	1.08	1.821
	8.553	-0.0001007	0.00284	0.008767	0.1027	1.073	1.813
	8.558	0.001506	0.002966	0.008696	0.1021	1.066	1.799
	8.586	0.0001253	0.002791	0.008533	0.1004	1.054	1.78
	8.642	0.0002619	0.002702	0.008175	0.09764	1.036	1.753
	8.703	0.0006312	0.002615	0.007784	0.09485	1.02	1.731
	8.773	-8.057e-05	0.002423	0.007329	0.09135	0.9974	1.701
	8.838	0.0004834	0.002321	0.0071	0.08823	0.9756	1.667
	8.879	8.057e-05	0.002297	0.006878	0.08623	0.9567	1.635
	8.911	0.0007005	0.002213	0.006796	0.08472	0.9424	1.611
	8.935	0.0004812	0.002213	0.006633	0.0836	0.9291	1.589
	8.972	-9.848e-05	0.002089	0.006479	0.08164	0.9131	1.563
	9.007	0.001153	0.002201	0.006297	0.07993	0.8965	1.538
	9.049	5.148e-05	0.002068	0.00607	0.07792	0.8816	1.514
	9.112	0.0004633	0.001905	0.005772	0.07502	0.8614	1.485
	9.179	0.0003111	0.00183	0.005511	0.07196	0.8404	1.456
	9.259	0.0001925	0.001667	0.005106	0.06844	0.8139	1.418
	9.336	9.848e-05	0.001601	0.004898	0.06486	0.7843	1.37
	9.397	-0.0002954	0.001438	0.004543	0.06194	0.7578	1.325
	9.426	0.0005237	0.001465	0.004361	0.06061	0.7457	1.303
	9.417	0.001511	0.001544	0.004493	0.06099	0.7492	1.309
	9.42	-0.0004163	0.001376	0.004421	0.06133	0.757	1.325
	9.413	0.0006849	0.001465	0.004497	0.06231	0.7692	1.349
	9.405	0.0004051	0.001543	0.004602	0.0633	0.7808	1.369
	9.433	0.0004006	0.001489	0.004579	0.06318	0.7811	1.37
	9.492	0.0004073	0.001432	0.004455	0.06175	0.766	1.345
	9.571	0.0003984	0.001358	0.004258	0.05927	0.741	1.303
	9.676	-0.0002372	0.001245	0.003895	0.05565	0.7075	1.247
	9.785	0.0005036	0.001089	0.003514	0.05205	0.6744	1.195
	9.877	-0.0006961	0.0009147	0.003334	0.04901	0.6471	1.153
	9.921	0.0007117	0.0009973	0.003197	0.04745	0.6334	1.132
	9.919	0.001468	0.001107	0.003192	0.04738	0.6346	1.135
	9.922	-0.0003133	0.0009978	0.003194	0.04716	0.6374	1.143
	9.928	0.0002037	0.0009797	0.003144	0.04687	0.6374	1.146
	9.938	0.0009042	0.001051	0.003077	0.04654	0.6359	1.143
	9.956	-4.924e-05	0.0009284	0.003079	0.04586	0.6299	1.132
	9.968	0.0005595	0.0009792	0.003025	0.04533	0.6215	1.117
	9.992	-2.686e-05	0.000902	0.0029	0.04473	0.6142	1.103
	10.023	0.0007632	0.0009435	0.002854	0.04398	0.6062	1.089
	10.066	0.0003044	0.0008839	0.002771	0.04325	0.5988	1.078
	10.133	-0.0003424	0.0007906	0.002655	0.04188	0.5877	1.061
	10.209	0.0007408	0.0008424	0.002565	0.04043	0.5739	1.04
	10.316	-0.0001656	0.0007696	0.002402	0.03842	0.556	1.013
	10.435	-0.0004387	0.0006069	0.002192	0.03597	0.5326	0.9759
	10.515	0.0007677	0.0006674	0.002124	0.03435	0.5136	0.9446
	10.576	-0.0004812	0.000581	0.002002	0.03301	0.5005	0.9221
	10.62	0.0004543	0.0006328	0.00197	0.03238	0.4925	0.9086
	10.635	0.0007901	0.0005731	0.001929	0.03202	0.4901	0.9054
	10.651	-9.624e-05	0.0005585	0.001878	0.0317	0.4883	0.9036
	10.655	-0.0001992	0.0006367	0.001811	0.03149	0.4864	0.9006
	10.615	0.001043	0.0006543	0.001909	0.03189	0.4903	0.9059
	10.547	0.000517	0.0006714	0.001969	0.03266	0.4982	0.9175
	10.491	0.0004342	0.0006782	0.002037	0.03337	0.5045	0.9263
	10.458	0.0005528	0.0006616	0.00205	0.03379	0.5074	0.9294
	10.457	0.0004275	0.0006626	0.001965	0.03385	0.5082	0.9304
	10.482	0.0001432	0.0006332	0.002009	0.03362	0.5068	0.9305
	10.54	0.0008706	0.0006474	0.001988	0.03282	0.5019	0.9258
	10.654	-0.0004006	0.0005639	0.00178	0.03136	0.4875	0.9041
	10.8	-0.0002261	0.0004959	0.001679	0.02914	0.4642	0.8659
	10.944	-0.0009423	0.0003943	0.001481	0.02702	0.443	0.8283
	11.029	-0.002133	0.001076	0.001467	0.02572	0.428	0.8033
	11.04	0.001643	0.000667	0.001449	0.02555	0.4248	0.7974
	11.017	0.0003424	0.000452	0.001415	0.02585	0.4275	0.8009
	10.971	0.0006647	0.0004818	0.001492	0.02644	0.433	0.8085
	10.92	0.0003066	0.0005292	0.001482	0.02708	0.4381	0.8154
	10.877	0.0006222	0.0005233	0.001615	0.02773	0.4428	0.8215
	10.852	-0.0004208	0.0004828	0.001563	0.02778	0.446	0.8258
	10.855	0.0001925	0.0004837	0.001544	0.02766	0.4443	0.8236
	10.857	0.000996	0.0005668	0.001544	0.02745	0.4443	0.8252
	10.89	0.001159	0.0004896	0.001498	0.02705	0.4416	0.8231
	10.992	-0.0004163	0.0004955	0.0014	0.02552	0.4274	0.8021
	11.091	-0.001005	0.0009846	0.00123	0.0241	0.4123	0.7772
	11.143	0.001294	0.0005502	0.00121	0.0234	0.4021	0.7596
	11.184	-0.0001477	0.000363	0.001166	0.02294	0.3951	0.7474
	11.221	0.0006132	0.0003484	0.001152	0.02253	0.3893	0.7359
	11.272	0.0009154	0.0004788	0.001208	0.02218	0.3833	0.7251
	11.334	-0.003657	6.499e-05	0.001144	0.02139	0.3752	0.7118
	11.388		0.0005849	0.001102	0.02122	0.3693	0.7014
	11.429	-0.0002328	0.0003455	0.0009673	0.02061	0.3642	0.6931
	11.457	-0.001003	0.0003772	0.001017	0.02018	0.3607	0.6867
	11.433	0.001316	0.0003977	0.001055	0.02041	0.3633	0.6905
	11.421	0.001305	0.0004867	0.001036	0.02052	0.364	0.6912
	11.463	-0.0003626	0.0002419	0.001014	0.02004	0.3581	0.6814
	11.534	-1.119e-05	0.0002111	0.0009859	0.0191	0.3485	0.666
	11.618	0.0004185	0.0003371	0.0009414	0.01821	0.3386	0.6505
	11.714	-0.0009803	0.0001666	0.0007958	0.01723	0.3284	0.6348
	11.783	0.0004924	0.0003054	0.0007733	0.01663	0.3196	0.621
	11.812	0.001047	0.000321	0.0007821	0.01638	0.3163	0.6152
	11.826	0.0009602	0.000299	0.0007464	0.01617	0.3145	0.6123
	11.866	-0.00107	0.0001182	0.000744	0.01598	0.3108	0.6051
	11.898	0.0007543	0.0002306	0.0007518	0.01569	0.3067	0.5976
	11.928	0.0008303	0.0002487	0.0007357	0.01549	0.3037	0.5925
	12	-0.0004633	0.0001735	0.0006579	0.01491	0.2966	0.5799
	12.094	-7.833e-05	0.0001876	0.0006555	0.01421	0.2871	0.5624
	12.189	-0.000244	9.577e-05	0.0005807	0.01361	0.277	0.5453
	12.268	0.0002932	0.0001862	0.0005137	0.01293	0.2698	0.5328
	12.332	0.0007923	0.0002091	0.0005128	0.01263	0.2641	0.5233
	12.405	-0.0007207	9.137e-05	0.0004678	0.01197	0.2582	0.5132
	12.459	0.0002216	0.0002238	0.0005162	0.01163	0.2525	0.5041
	12.485	0.0005752	0.0001764	0.0004658	0.01149	0.2502	0.5
	12.501	-1.119e-05	0.0001823	0.0005157	0.01135	0.2484	0.4973
	12.519	0.0006826	0.0002316	0.000459	0.01125	0.2463	0.4937
	12.55	-0.0002574	0.0001148	0.0004336	0.01097	0.2436	0.4889
	12.584	0.0004678	0.0001998	0.0004653	0.01085	0.2409	0.4838
	12.635	0.0001992	0.0001168	0.0004399	0.01057	0.2367	0.4763
	12.7	-0.0002261	0.0001134	0.0003974	0.01021	0.2308	0.4655
	12.778	0.0002059	0.0001749	0.0003221	0.009825	0.2242	0.4532
	12.867	0.0007073	0.0001725	0.0003524	0.009358	0.2174	0.4412
	12.979	-0.00094	-1.661e-05	0.0002317	0.008785	0.2092	0.4266
	13.071	-0.0003715	4.153e-05	0.0003192	0.008447	0.2026	0.4147
	13.084	0.001712	0.0002155	0.0003598	0.008364	0.2013	0.4126
	13.066	0.0001902	0.0001104	0.000306	0.008483	0.2036	0.4172
	13.045	0.0002037	0.0001529	0.0002977	0.008482	0.2064	0.4229
	13.028	0.0006289	0.0001202	0.0003475	0.008669	0.2073	0.4254
	13.047	3.357e-05	0.0001319	0.0002899	0.008518	0.2062	0.4232
	13.087	-0.0001365	5.179e-05	0.000326	0.008313	0.2031	0.417
	13.132	0.0002238	0.0001197	0.0003686	0.008138	0.1992	0.4096
	13.172	0.0009624	9.381e-05	0.0003637	0.00805	0.196	0.4032
	13.234	-0.0008594	8.844e-05	0.0003035	0.007623	0.192	0.3953
	13.31	3.805e-05	0.0001329	0.0002728	0.007399	0.1873	0.3874
	13.377	0.0007475	0.0001397	0.0002131	0.00721	0.1838	0.3811
	13.453	-0.0004252	7.036e-05	0.0001848	0.006935	0.1797	0.3742
	13.513	0.0006983	0.0001256	0.0002009	0.006718	0.1765	0.3683
	13.567	-0.0008572	-5.619e-05	0.0002219	0.006583	0.1732	0.363
	13.609	0.0002395	6.303e-05	0.0002029	0.006448	0.1702	0.3575
	13.62	0.001141	0.0001969	0.0002214	0.006379	0.169	0.3548
	13.634	-0.00047	7.818e-06	0.0001408	0.006229	0.1674	0.3512
	13.644	0.0008706	0.0001002	0.0001999	0.006227	0.1657	0.3478
	13.647	0.001	0.0001476	0.0001696	0.006295	0.1658	0.3476
	13.679	-0.0008908	-3.762e-05	0.0001579	0.006084	0.1642	0.3456
	13.71	0.000893	0.0001451	0.0002522	0.00604	0.1627	0.3432
	13.771	-0.000705	5.375e-06	0.0001794	0.005753	0.16	0.339
	13.828	6.938e-05	8.306e-05	0.0001344	0.005681	0.1572	0.3334
	13.866	0.001056	0.0001994	0.0001818	0.00559	0.1549	0.3289
	13.921	-0.001003	-6.205e-05	0.0001256	0.005341	0.1518	0.3232
	13.962	0.001376	0.0001681	0.000129	0.005282	0.1492	0.3185
	14	0.000611	9.088e-05	0.0001711	0.005237	0.1477	0.3148
	14.082	-0.001408	-1.319e-05	0.0001408	0.004885	0.1439	0.3081
	14.149	0.0004342	7.036e-05	0.0001642	0.00488	0.1405	0.3017
	14.197	0.0005148	5.326e-05	0.0001017	0.004715	0.1387	0.2979
	14.238	-0.001074	-1.759e-05	0.0001506	0.004614	0.137	0.2951
	14.239	0.001274	0.0001661	0.0001818	0.004548	0.1369	0.2953
	14.208	0.0004543	0.0001085	0.0001833	0.004675	0.1386	0.2979
	14.185	0.0004163	0.0001124	0.0001481	0.004786	0.1397	0.3001
	14.183	0.0009199	0.0001652	0.0002073	0.004787	0.1399	0.3001
	14.238	-0.0007162	-3.42e-06	0.0001075	0.004607	0.1371	0.2953
	14.333	-0.001428	-3.42e-05	8.75e-05	0.004249	0.1326	0.2866
	14.386	0.001276	0.0001197	0.0001515	0.00426	0.1293	0.2803
	14.42	0.0002484	0.0001138	7.088e-05	0.004229	0.1272	0.2766
	14.452	0.0005327	7.183e-05	0.00013	0.004096	0.1258	0.274
	14.494	0.0002462	2.345e-05	6.012e-05	0.00402	0.1246	0.2712
	14.551	-0.001417	-9.088e-05	0.0001188	0.003796	0.1222	0.2672
	14.569	0.0008908	0.0001295	0.0001124	0.003808	0.1211	0.2658
	14.547	0.0005752	7.427e-05	0.0001276	0.003941	0.1224	0.2675
	14.539	0.001112	0.0001901	0.000107	0.003981	0.1231	0.2692
	14.573	6.938e-05	2.639e-05	8.31e-05	0.003878	0.1222	0.2675
	14.655	-0.001488	-8.551e-05	0.0001105	0.003733	0.1193	0.262
	14.712	0.0004409	6.303e-05	0.0001466	0.003563	0.117	0.2577
	14.705	0.001361	0.0001207	7.528e-05	0.00369	0.1172	0.2575
	14.702	-0.000235	4.74e-05	6.55e-05	0.003703	0.1173	0.2581
	14.711	0.0003223	1.564e-05	0.0001139	0.003629	0.1172	0.2576
	14.727	0.00124	0.0001182	4.497e-05	0.003658	0.1167	0.2565
	14.772	-3.581e-05	-1.515e-05	0.0001251	0.00354	0.1151	0.2539
	14.863	-0.0005506	9.284e-06	4.644e-05	0.003378	0.112	0.2479
	14.961	0.0002887	4.691e-05	9.238e-05	0.003269	0.1086	0.2411
	15.03	-0.0006849	1.075e-05	6.648e-05	0.003039	0.1058	0.2358
	15.065	0.0005394	8.111e-05	6.452e-05	0.003075	0.1044	0.2333
	15.067	0.000376	3.323e-05	3.177e-05	0.003044	0.1041	0.233
	15.061	0.0002619	0.0001031	0.0001154	0.002998	0.1044	0.2333
	15.067	0.0009467	0.0001075	3.128e-05	0.002994	0.1043	0.2333
	15.114	-0.002133	-0.0001207	-3.422e-06	0.002902	0.1026	0.2305
	15.14	0.0008572	6.841e-05	8.31e-05	0.002883	0.1018	0.2283
	15.124	0.001343	0.000106	0.0001398	0.002911	0.1022	0.2289
	15.158	-0.0005909	-8.893e-05	8.799e-06	0.00287	0.1014	0.2274
	15.209	9.624e-05	6.352e-06	0.0001061	0.002714	0.09977	0.2241
	15.252	0.0006535	8.453e-05	-6.11e-05	0.002797	0.09825	0.2207
	15.324	0.0003447	9.088e-05	2.786e-05	0.002626	0.09612	0.2169
	15.434	-0.00062	-5.033e-05	6.061e-05	0.002449	0.09299	0.2112
	15.553	0.0002731	6.352e-06	-4.888e-07	0.00241	0.09008	0.2049
	15.669	0.0003089	2.15e-05	7.137e-05	0.002339	0.08691	0.1991
	15.753	-0.001188	-1.466e-06	2.786e-05	0.002183	0.08459	0.1946
	15.799	0.001638	0.0001656	3.422e-05	0.002063	0.08331	0.192
	15.797	0.0008303	8.648e-05	5.719e-05	0.002134	0.08299	0.1917
	15.796	0.0003536	4.691e-05	5.035e-05	0.0021	0.0833	0.1921
	15.799	-0.0005237	-4.251e-05	7.137e-05	0.002039	0.0831	0.1918
	15.781	0.001012	0.0001808	1.369e-05	0.002173	0.08307	0.1918
	15.769	0.0002731	1.857e-05	1.32e-05	0.002098	0.08364	0.1923
	15.782	0.0001276	6.205e-05	2.004e-05	0.002083	0.0827	0.1913
	15.814	0.0004342	3.469e-05	6.648e-05	0.002087	0.08187	0.1892
	15.861	0.0002775	8.306e-05	8.016e-05	0.001983	0.08066	0.187
	15.93	3.357e-05	6.059e-05	6.794e-05	0.001936	0.07896	0.1833
	16.035	0.0002126	1.466e-05	-8.799e-06	0.001826	0.07656	0.1785
	16.145	-0.0005953	-2.59e-05	1.466e-05	0.001748	0.07401	0.1732
	16.263	-0.0009579	-1.954e-05	-4.399e-06	0.001657	0.07138	0.1681
	16.329	0.0006446	0.0001329	6.403e-05	0.001608	0.06995	0.165
	16.358	0.0001074	2.003e-05	2.102e-05	0.001611	0.0694	0.1638
	16.358	-5.595e-05	4.153e-05	-1.857e-05	0.001639	0.06935	0.1639
	16.34	0.001038	0.0001388	3.128e-05	0.001685	0.06963	0.1648
	16.33	-0.0003268	4.886e-05	2.444e-06	0.00167	0.07017	0.1654
	16.336	0.000705	6.108e-05	1.515e-05	0.001613	0.06977	0.165
	16.354	0.0002484	8.551e-05	4.693e-05	0.001627	0.06941	0.1639
	16.398	8.953e-05	9.577e-05	2.444e-05	0.001584	0.06823	0.1617
	16.463	-0.0001097	2.639e-05	-4.888e-05	0.001534	0.06714	0.1589
	16.541	-6.491e-05	-5.228e-05	-1.76e-05	0.001407	0.06497	0.1554
	16.608	0.0003021	6.254e-05	-2.884e-05	0.001411	0.06372	0.1522
	16.674	-0.0001365	1.954e-06	5.524e-05	0.001354	0.06227	0.1493
	16.728	-5.148e-05	5.375e-06	-3.471e-05	0.001349	0.0612	0.1469
	16.751	0.001321	0.0001427	2.884e-05	0.001379	0.06053	0.1459
	16.76	7.833e-05	2.296e-05	1.369e-05	0.001265	0.06052	0.146
	16.78	0.0002037	3.518e-05	-6.354e-05	0.001305	0.06058	0.1455
	16.806	0.0005148	3.176e-05	-2.151e-05	0.001315	0.06013	0.1449
	16.849	8.281e-05	2.296e-05	-4.399e-06	0.001296	0.05937	0.1435
	16.916	-4.029e-05	4.886e-05	-8.799e-06	0.001283	0.0582	0.1409
	16.992	0.0004006	2.981e-05	1.662e-05	0.001172	0.05663	0.1377
	17.071	-0.0006961	8.795e-06	4.546e-05	0.00115	0.05501	0.1343
	17.118	0.0009534	7.28e-05	-2.933e-05	0.001123	0.05404	0.1321
	17.159	-0.0001231	-1.173e-05	-2.786e-05	0.001154	0.05337	0.1305
	17.209	0.0002529	2.003e-05	4.937e-05	0.001124	0.05262	0.1287
	17.249	0.0005618	0.0001114	-7.137e-05	0.0009871	0.05191	0.1276
	17.3	-0.0005439	-1.466e-06	-1.466e-05	0.0009997	0.05092	0.1258
	17.355	0.0003536	5.424e-05	-3.471e-05	0.0009798	0.05015	0.1244
	17.379	0.0005551	5.717e-05	8.799e-06	0.0009442	0.04992	0.1236
	17.388	0.0008371	5.766e-05	6.257e-05	0.0009693	0.04966	0.1236
	17.397	-0.0003648	1.857e-05	-2.737e-05	0.001011	0.04954	0.1233
	17.397	0.0009333	8.306e-05	-2.004e-05	0.0009111	0.04965	0.1233
	17.403	0.0003178	8.991e-05	0	0.0009184	0.04965	0.1231
	17.439	-0.0009982	-6.205e-05	-2.786e-05	0.0008285	0.0491	0.1219
	17.458	0.001444	0.000129	-3.177e-05	0.001061	0.04855	0.1207
	17.481	0.0001701	4.398e-06	2.737e-05	0.0009197	0.04817	0.12
	17.525	0.0001567	7.28e-05	1.662e-05	0.0008239	0.04765	0.1185
	17.572	-0.0004141	-6.352e-06	1.906e-05	0.0009052	0.04688	0.1169
	17.623	0.0005662	9.87e-05	3.813e-05	0.0009666	0.04603	0.1154
	17.669	0.000658	8.551e-05	-4.986e-05	0.0009204	0.04536	0.114
	17.722	-9.176e-05	5.326e-05	-4.497e-05	0.0007618	0.04468	0.1124
	17.773	-0.0003447	8.306e-06	1.76e-05	0.0008054	0.04384	0.1108
	17.802	0.0006804	3.078e-05	-7.332e-06	0.0007962	0.04353	0.1098
	17.811	0.0006423	6.645e-05	1.515e-05	0.0007625	0.0432	0.1095
	17.837	0.0005953	4.446e-05	-4.741e-05	0.0007915	0.04305	0.1088
	17.889	-0.001018	-6.401e-05	6.354e-06	0.0007215	0.04217	0.1075
	17.905	0.00154	0.0001178	1.857e-05	0.0008583	0.04222	0.1067
	17.914	-0.0002081	-3.713e-05	-3.813e-05	0.000742	0.042	0.1065
	17.94	0.0003782	3.665e-05	2.102e-05	0.0007413	0.04172	0.1057
	17.963	0.0007341	0.0001046	7.332e-06	0.0007843	0.04137	0.105
	18.012	-8.281e-05	-9.284e-06	-2.395e-05	0.0007545	0.04085	0.104
	18.062	0.0004633	1.466e-05	4.546e-05	0.0006845	0.03997	0.1025
	18.136	-0.0001298	5.863e-06	-4.888e-07	0.0006905	0.03916	0.1007
	18.206	0.0001947	5.424e-05	-3.617e-05	0.0006799	0.03852	0.09896
	18.277	0.0002753	8.648e-05	3.422e-06	0.0006468	0.03777	0.09712
	18.356	-0.0001902	-4.886e-05	-4.79e-05	0.0005761	0.03672	0.09527
	18.427	-0.0003447	-1.954e-05	-2.982e-05	0.0006118	0.03585	0.09347
	18.456	0.001359	0.0002067	3.031e-05	0.0006131	0.03574	0.0927
	18.475	-0.0001477	-3.42e-05	-5.475e-05	0.0005365	0.03549	0.0923
	18.487	0.0003648	-4.251e-05	-1.026e-05	0.0005286	0.03515	0.09184
	18.488	0.0003424	5.326e-05	-3.422e-06	0.0005557	0.03521	0.09176
	18.493	0.0007677	4.251e-05	-1.76e-05	0.000588	0.03514	0.09141
	18.533	0.0009714	0.0001138	-7.234e-05	0.0005874	0.03465	0.09044
	18.612	-0.001121	-5.521e-05	-1.075e-05	0.0005451	0.03382	0.08856
	18.698	0.0002417	-3.078e-05	2.444e-06	0.0004559	0.03275	0.0864
	18.761	5.819e-05	-1.075e-05	9.776e-07	0.0004552	0.03177	0.08471
	18.82	-7.162e-05	2.785e-05	1.466e-05	0.000442	0.03155	0.08348
	18.865	0.0005103	2.003e-05	-3.373e-05	0.0004387	0.0312	0.08264
	18.899	-2.462e-05	6.841e-05	9.776e-07	0.00045	0.0307	0.08202
	18.919	0.0005237	7.818e-05	-8.554e-05	0.0005385	0.03082	0.08176
	18.929	0.0004722	1.808e-05	-5.475e-05	0.0004665	0.03079	0.08168
	18.943	0.0002977	2.296e-05	-2.444e-06	0.0004387	0.03077	0.08155
	18.978	0.0001544	-4.691e-05	-7.43e-05	0.0004354	0.03047	0.08085
	19.031	0.0005931	1.27e-05	-2.395e-05	0.0004433	0.02964	0.07976
	19.091	-0.0002775	-2.199e-05	-2.053e-05	0.0004605	0.02921	0.07829
	19.163	6.491e-05	-2.59e-05	-6.648e-05	0.0003997	0.02834	0.0766
	19.243	-4.029e-05	8.453e-05	-1.222e-05	0.0004077	0.02774	0.07489
	19.307	-0.0001768	2.785e-05	1.466e-05	0.0003495	0.02723	0.07354
	19.336	0.0001231	0.0001021	-4.546e-05	0.0003667	0.02675	0.07274
	19.352	0.0002753	7.329e-05	-5.279e-05	0.0004063	0.02657	0.07243
	19.349	0.0008572	7.427e-05	7.332e-06	0.0003911	0.02691	0.07258
	19.37	1.343e-05	-7.329e-06	-7.625e-05	0.0003905	0.0267	0.0724
	19.394	0.0001276	-2.101e-05	8.799e-06	0.0003687	0.02642	0.07206
	19.425	1.343e-05	6.401e-05	-1.955e-05	0.0003541	0.02616	0.07143
	19.436	0.0006379	5.619e-05	1.026e-05	0.0003859	0.02613	0.07117
	19.452	-0.000197	2.296e-05	-2.249e-05	0.0004063	0.0259	0.07083
	19.47	-0.0004879	6.352e-06	-1.075e-05	0.0002947	0.02601	0.07036
	19.457	0.0005237	6.547e-05	1.075e-05	0.0003746	0.02589	0.07047
	19.439	0.0004767	6.059e-05	-2.444e-05	0.0002874	0.02602	0.07078
	19.451	0.0001097	4.984e-05	3.079e-05	0.0003693	0.02591	0.07069
	19.504	4.029e-05	2.932e-06	-4.888e-06	0.0004242	0.02558	0.06987
	19.593	-0.0002529	4.398e-05	2.493e-05	0.0003614	0.0249	0.06835
	19.723	0.0001768	-4.3e-05	1.466e-06	0.0002643	0.02398	0.06618
	19.843	-0.002052	-0.0001138	-3.324e-05	0.0003152	0.02315	0.06406
	19.882	0.001482	9.333e-05	2.591e-05	0.0003502	0.02283	0.06327
	19.843	0.001408	0.0001036	-2.884e-05	0.0001943	0.02304	0.06376
	19.802	-0.0007363	-5.228e-05	-4.155e-05	0.0002616	0.02327	0.06462
	19.764	0.001289	0.0001906	1.515e-05	0.0003581	0.02359	0.06516
	19.729	-0.0004006	-3.616e-05	9.776e-06	0.0003515	0.02385	0.06586
	19.717	0.0001701	4.104e-05	-1.369e-05	0.0003356	0.02398	0.06602
	19.734	0.0005842	2.736e-05	-2.297e-05	0.0002623	0.02377	0.06573
	19.769	-0.0005774	6.841e-05	-2.297e-05	0.0003687	0.02359	0.06515
	19.811	0.00015	-1.661e-05	-3.764e-05	0.0003396	0.02305	0.06447
	19.868	-9.624e-05	7.818e-06	-4.79e-05	0.0002147	0.02277	0.06356
	19.911	0.0003715	4.495e-05	-7.576e-05	0.0002762	0.02255	0.06288
	19.928	8.729e-05	-4.886e-07	-2.004e-05	0.0002128	0.02251	0.0626
	19.948	0.0006446	3.176e-05	1.466e-06	0.0002848	0.02234	0.06233
	19.96	0.0004543	6.352e-05	-7.625e-05	0.0002683	0.02249	0.06217
	19.982	0.0007184	5.179e-05	-8.456e-05	0.0002868	0.02226	0.06184
	20.021	-0.0004745	-3.762e-05	-9.092e-05	0.0002154	0.02181	0.06128
	20.069	0.000385	7.134e-05	2.151e-05	0.0002676	0.0215	0.06043
	20.108	-0.0003693	1.026e-05	-3.617e-05	0.0002504	0.02126	0.05973
	20.121	0.0004275	7.232e-05	-5.866e-06	0.0002782	0.02116	0.05941
	20.116	0.0007005	3.909e-05	1.026e-05	0.0002194	0.02124	0.05942
	20.091	0.001692	0.0002277	-5.328e-05	0.0003495	0.02144	0.05981
	20.131	-0.001587	-9.088e-05	-2.542e-05	0.0001989	0.02109	0.05941
	20.204	-0.0005461	-2.101e-05	-5.866e-06	0.0002517	0.02068	0.05819
	20.255	0.0002775	4.251e-05	-1.955e-05	0.0003132	0.02021	0.05734
	20.272	0.001524	0.0001915	-6.941e-05	0.0002834	0.0202	0.05703
	20.314	-0.0005998	-9.186e-05	-4.546e-05	0.0002313	0.01995	0.0566
	20.387	-0.0004812	-3.616e-05	-1.955e-06	0.0002517	0.01948	0.0555
	20.425	0.0008729	8.648e-05	1.76e-05	0.0003277	0.01917	0.05488
	20.456	-0.0001835	2.541e-05	2.688e-05	0.0002352	0.01928	0.05444
	20.494	0.0008617	2.883e-05	-4.399e-05	0.0002755	0.0188	0.05394
	20.534	0.0003178	2.932e-05	-1.466e-05	0.0002207	0.01855	0.05346
	20.595	-0.0001947	-4.886e-06	-5.035e-05	0.0001764	0.01816	0.05263
	20.669	0.000329	6.01e-05	-3.862e-05	0.0002359	0.0179	0.05167
	20.748	6.938e-05	5.863e-06	-2.982e-05	0.000148	0.01746	0.05062
	20.812	0.0003917	1.368e-05	-5.621e-05	0.0001943	0.01713	0.04981
	20.864	0.0002104	2.052e-05	1.515e-05	0.0001203	0.01699	0.04902
	20.909	0.0002193	6.547e-05	-2.64e-05	0.0002154	0.01666	0.04847
	20.957	-0.0006401	-6.45e-05	-3.031e-05	0.0001658	0.01629	0.04772
	20.977	0.0007005	4.886e-05	-4.79e-05	0.0001454	0.01617	0.0474
	20.981	0.0002417	2.443e-05	-3.764e-05	0.000107	0.0163	0.04745
	20.98	0.0004924	1.515e-05	-2.542e-05	0.0001348	0.01622	0.04737
	20.979	0.0008953	4.886e-05	-7.528e-05	0.0002141	0.01609	0.04729
	21.007	0.0001992	2.296e-05	-1.271e-05	0.0002286	0.01612	0.04713
	21.074	-0.0008035	8.795e-06	-4.693e-05	0.0002167	0.01573	0.04628
	21.171	0.0001097	2.003e-05	5.328e-05	5.352e-05	0.01523	0.04515
	21.271	-0.0002999	3.371e-05	8.799e-06	0.0001506	0.01481	0.04398
	21.362	-0.0002619	-1.954e-05	-3.862e-05	0.0002227	0.01445	0.04297
	21.415	0.0004767	2.052e-05	-4.057e-05	0.0002088	0.01413	0.04223
	21.45	-1.119e-05	1.857e-05	-4.301e-05	0.0001407	0.01398	0.04188
	21.477	0.0002417	3.616e-05	-5.181e-05	0.0001269	0.01379	0.04145
	21.505	0.0001723	7.329e-06	-2.64e-05	0.0001612	0.01372	0.0412
	21.547	0.0001813	5.375e-05	-3.568e-05	0.0001368	0.0137	0.04081
	21.588	0.0004476	-9.772e-06	-2.102e-05	8.193e-05	0.01339	0.04027
	21.639	-1.119e-05	-1.319e-05	-5.67e-05	7.466e-05	0.01318	0.03975
	21.684	0.0001455	-2.883e-05	4.497e-05	0.0001533	0.01297	0.03922
	21.723	0.0006513	2.981e-05	2.444e-06	0.0001097	0.01282	0.0389
	21.754	-0.0006558	-1.906e-05	-4.693e-05	1.718e-05	0.0127	0.0386
	21.778	0.0008594	6.01e-05	1.026e-05	0.0001057	0.01265	0.03835
	21.801	0.0003648	1.515e-05	-2.102e-05	5.814e-05	0.01258	0.03819
	21.844	-4.924e-05	-2.443e-06	-2.102e-05	6.871e-05	0.01216	0.03774
	21.906	-0.0004969	4.251e-05	-2.102e-05	0.0001097	0.01198	0.0371
	21.955	0.0001701	3.323e-05	-6.061e-05	0.0001718	0.01208	0.03665
	21.985	0.000291	0.0001256	-5.475e-05	9.911e-06	0.01179	0.03629
	22.025	-0.0001074	-1.075e-05	-5.915e-05	6.211e-05	0.01171	0.03594
	22.074	0.0004767	7.818e-05	-2.933e-05	6.938e-05	0.01152	0.03545
	22.127	0.0001119	-4.544e-05	-4.253e-05	6.277e-05	0.01122	0.03497
	22.202	0.0005886	4.886e-05	-5.475e-05	7.73e-05	0.01098	0.03423
	22.288	-0.0002037	-5.13e-05	-3.568e-05	7.004e-05	0.01067	0.03351
	22.352	0.0004297	-1.222e-05	-0.0001002	0.0001037	0.01056	0.03291
	22.387	0.0007878	0.0001393	3.471e-05	8.722e-05	0.01051	0.03255
	22.423	-0.0001544	2.101e-05	-2.542e-05	3.37e-05	0.01008	0.03226
	22.446	0.0006916	4.788e-05	-6.99e-05	8.655e-05	0.01014	0.03208
	22.475	-0.0002596	-5.863e-06	4.693e-05	6.343e-05	0.01014	0.03182
	22.502	0.0006289	8.16e-05	2.591e-05	0.0001242	0.009951	0.03162
	22.534	-4.029e-05	3.078e-05	-3.862e-05	2.379e-05	0.01007	0.03136
	22.563	0.0006423	0.0001109	-4.546e-05	4.03e-05	0.009842	0.03106
	22.602	-0.0005931	-2.394e-05	-4.399e-05	0.0001077	0.009738	0.03083
	22.644	0.0003536	4.398e-05	-2.982e-05	7.532e-05	0.009492	0.03046
	22.676	0.0002932	0.0001241	-7.821e-05	7.268e-06	0.009557	0.0302
	22.707	0.0007252	5.179e-05	2.591e-05	8.589e-05	0.009461	0.02989
	22.747	0.000996	8.648e-05	-1.662e-05	7.995e-05	0.009441	0.02967
	22.823	-0.0004834	-6.499e-05	-6.501e-05	7.334e-05	0.009097	0.02906
	22.9	0.0009311	6.694e-05	-7.039e-05	8.986e-05	0.008897	0.02848
	22.972	-4.029e-05	4.691e-05	4.35e-05	6.079e-05	0.008557	0.02799
	23.054	-8.729e-05	2.394e-05	-5.915e-05	6.343e-05	0.008313	0.02735
	23.119	0.001101	6.987e-05	3.471e-05	3.898e-05	0.008321	0.0269
	23.182	-0.0005685	-8.306e-05	-2.102e-05	2.841e-05	0.008124	0.02639
	23.23	0.00107	9.87e-05	-2.297e-05	7.532e-05	0.007876	0.02604
	23.252	0.0005282	9.821e-05	1.369e-05	-2.379e-05	0.007988	0.02584
	23.285	-0.0001231	-1.27e-05	-7.332e-06	9.845e-05	0.007979	0.02561
	23.343	-0.0006849	-1.954e-05	-6.403e-05	-2.709e-05	0.00767	0.0252
	23.373	0.0009534	6.645e-05	-3.666e-05	6.607e-05	0.007552	0.02497
	23.401	0.0001522	4.886e-07	-7.576e-05	9.911e-06	0.00751	0.02473
	23.41	-4.252e-05	4.886e-05	-8.799e-06	4.163e-05	0.007457	0.0247
	23.401	0.001679	0.000149	1.466e-05	5.22e-05	0.007543	0.02475
	23.416	4.252e-05	-4.007e-05	-6.208e-05	2.907e-05	0.007576	0.02465
	23.477	-0.0009848	-7.525e-05	4.106e-05	-0.000111	0.007272	0.0244
	23.521	0.001473	0.0001397	-4.693e-05	8.259e-05	0.007246	0.0241
	23.582	-0.000573	-4.984e-05	4.888e-07	3.964e-06	0.007048	0.02377
	23.657	0.0003782	4.153e-05	-4.741e-05	6.607e-05	0.006941	0.0233
	23.713	0.0002126	3.811e-05	-2.591e-05	7.929e-05	0.006928	0.02293
	23.763	0.001072	7.72e-05	5.23e-05	9.977e-05	0.006863	0.02261
	23.834	-0.0008751	-3.616e-05	-5.377e-05	-2.907e-05	0.006615	0.02229
	23.921	-0.0005081	-4.251e-05	1.173e-05	1.784e-05	0.006319	0.02178
	23.976	0.0001522	6.547e-05	-4.79e-05	-8.589e-06	0.006183	0.02139
	23.993	8.953e-05	-5.863e-06	-1.857e-05	3.7e-05	0.006036	0.02125
	23.981	0.000141	1.27e-05	1.369e-05	6.475e-05	0.006183	0.02129
	23.952	0.00188	0.0001603	-4.595e-05	4.955e-05	0.006335	0.02136
	23.922	-0.0008214	4.984e-05	3.324e-05	5.286e-06	0.006428	0.02159
	23.93	-0.0004297	3.323e-05	-1.418e-05	-1.85e-05	0.006295	0.02152
	23.943	0.0005528	3.078e-05	-5.621e-05	5.286e-06	0.006375	0.02152
	23.946	0.001027	9.284e-05	-4.986e-05	4.559e-05	0.006394	0.02152
	23.971	0.0006222	4.691e-05	-6.501e-05	-1.586e-05	0.006403	0.02133
	24.046	-0.0006065	-2.101e-05	-5.915e-05	5.682e-05	0.006087	0.021
	24.15	-8.505e-05	3.029e-05	1.466e-05	8.722e-05	0.006004	0.02046
	24.253	0.0004342	3.469e-05	-2.297e-05	3.436e-05	0.005733	0.01994
	24.341	-4.476e-05	2.101e-05	-2.64e-05	6.541e-05	0.005744	0.01944
	24.44	-0.0005125	-7.329e-06	-4.301e-05	7.268e-06	0.005464	0.01899
	24.5	0.0006155	9.919e-05	-2.64e-05	0.0001467	0.005349	0.01864
	24.539	0.0002328	3.225e-05	-2.102e-05	1.321e-06	0.005312	0.01843
	24.554	-0.0002596	-5.863e-06	-1.271e-05	3.171e-05	0.005259	0.01833
	24.531	0.0005864	7.72e-05	-1.271e-05	5.814e-05	0.005302	0.01839
	24.48	0.0002932	-1.368e-05	-4.448e-05	-5.946e-06	0.005494	0.01865
	24.428	5.819e-05	-4.251e-05	-4.888e-07	-9.25e-06	0.005321	0.0189
	24.389	0.00135	0.000127	-6.061e-05	2.907e-05	0.005458	0.01909
	24.41	-0.001218	-4.007e-05	-5.328e-05	-2.643e-06	0.00556	0.01906
	24.468	-0.0002641	-3.42e-06	-1.075e-05	-2.907e-05	0.005423	0.01875
	24.534	0.0005864	4.593e-05	-3.764e-05	8.259e-05	0.00543	0.01844
	24.618	-0.0005551	-4.495e-05	-1.124e-05	4.625e-06	0.005052	0.01808
	24.704	-0.0003447	-4.495e-05	-7.43e-05	5.22e-05	0.004973	0.01761
	24.77	0.0005282	6.108e-05	1.809e-05	3.964e-06	0.004898	0.01734
	24.823	4.476e-05	2.052e-05	-8.016e-05	-2.775e-05	0.004944	0.01706
	24.891	-0.0008415	-4.642e-05	-8.994e-05	-1.982e-05	0.004656	0.0168
	24.92	0.001186	8.697e-05	-2.249e-05	2.775e-05	0.00469	0.0166
	24.927	0.0008371	6.645e-05	-5.866e-06	-1.586e-05	0.00484	0.01658
	24.937	-0.000338	-1.564e-05	-6.843e-05	6.079e-05	0.004514	0.01652
	24.939	0.0002977	2.639e-05	4.008e-05	-4.757e-05	0.004687	0.01653
	24.937	0.0009445	8.453e-05	2.004e-05	5.22e-05	0.004605	0.01653
	24.931	-0.0001634	1.564e-05	-2.053e-05	3.502e-05	0.004552	0.01656
	24.954	0.001056	0.0001055	-8.359e-05	6.673e-05	0.004904	0.01645
	25.008	-0.0005506	3.762e-05	-9.287e-05	-3.634e-05	0.004594	0.01621
	25.105	-0.001359	-0.000107	-3.568e-05	-1.586e-05	0.00435	0.01586
	25.173	0.0005439	1.026e-05	3.079e-05	9.25e-05	0.004252	0.01555
	25.233	4.476e-06	7.329e-06	3.91e-06	5.418e-05	0.004107	0.01529
	25.296	0.0003223	7.232e-05	8.799e-06	-4.625e-06	0.004231	0.01503
	25.353	0.0005237	0.00015	-6.354e-06	-5.946e-06	0.004103	0.01481
	25.421	-5.372e-05	4.544e-05	-3.177e-05	1.85e-05	0.003826	0.01449
	25.483	-0.0001276	-1.173e-05	1.466e-06	1.784e-05	0.003937	0.01424
	25.535	0.0009982	1.417e-05	-1.711e-05	7.07e-05	0.003885	0.01406
	25.563	0.000611	7.134e-05	-3.666e-05	-3.7e-05	0.003872	0.01404
	25.609	-0.0004722	4.788e-05	-9.336e-05	-1.123e-05	0.003767	0.01376
	25.65	0.0004588	1.368e-05	-1.466e-05	-3.238e-05	0.003665	0.01365
	25.678	-0.000235	-5.228e-05	-2.444e-05	1.784e-05	0.003538	0.01356
	25.69	0.0009982	8.404e-05	2.835e-05	-1.85e-05	0.003529	0.01344
	25.707	0.0008371	6.889e-05	-3.471e-05	5.021e-05	0.003841	0.01339
	25.771	-0.0009825	-8.258e-05	-4.693e-05	-3.304e-05	0.003463	0.01318
	25.848	3.133e-05	4.886e-05	-5.181e-05	1.982e-05	0.003374	0.01296
	25.904	0.0006692	7.867e-05	1.613e-05	2.907e-05	0.00322	0.01274
	25.971	-0.0006491	-2.59e-05	-3.666e-05	-2.841e-05	0.003276	0.01245
	26.022	0.000526	5.717e-05	5.866e-06	1.123e-05	0.003253	0.01226
	26.054	-0.0002328	3.567e-05	-4.888e-06	-3.634e-05	0.003188	0.01214
	26.09	-0.0001052	-4.398e-06	-2.297e-05	4.823e-05	0.003046	0.01205
	26.137	-0.0006625	1.466e-05	-5.475e-05	4.625e-05	0.003025	0.01192
	26.181	0.0002775	4.886e-05	9.287e-06	-1.321e-05	0.00305	0.01178
	26.215	0.001072	0.0001275	-6.55e-05	3.832e-05	0.002836	0.01164
	26.281	-0.000902	7.818e-06	-9.238e-05	-4.691e-05	0.002945	0.0115
	26.361	-0.0002775	6.547e-05	6.452e-05	-0.0001018	0.002818	0.01125
	26.415	0.0005886	8.306e-05	-1.857e-05	5.286e-05	0.002924	0.01104
	26.447	0.0002081	-6.352e-06	-4.888e-06	7.136e-05	0.002992	0.01096
	26.48	0.0001858	-6.352e-06	2.493e-05	4.823e-05	0.002896	0.01087
	26.518	0.0007744	7.622e-05	-3.862e-05	-6.409e-05	0.002793	0.01072
	26.567	-0.0003872	-8.013e-05	-8.163e-05	-6.211e-05	0.002732	0.01066
	26.628	0.0002328	1.466e-06	-4.888e-06	5.088e-05	0.002567	0.01046
	26.688	-0.000667	-2.492e-05	-2.297e-05	-5.814e-05	0.002621	0.01028
	26.741	0.0002842	2.59e-05	-2.004e-05	-1.057e-05	0.00234	0.01012
	26.753	0.0009266	0.0001109	-5.084e-05	2.445e-05	0.002509	0.01005
	26.778	-0.0002216	3.274e-05	-7.283e-05	-1.057e-05	0.002371	0.009988
	26.807	0.0006065	-1.808e-05	-2.004e-05	1.388e-05	0.002383	0.009905
	26.832	0.0006871	6.401e-05	4.057e-05	3.832e-05	0.002463	0.009853
	26.878	0.0001701	-1.466e-06	-2.444e-05	-1.982e-05	0.002374	0.00979
	26.934	0.0002059	6.059e-05	4.986e-05	-1.982e-06	0.00238	0.009578
	27.001	-0.0004051	-5.228e-05	7.332e-06	-3.964e-05	0.002219	0.00941
	27.064	5.148e-05	3.518e-05	-4.155e-05	-1.189e-05	0.002153	0.00932
	27.103	0.0007699	8.551e-05	-1.515e-05	-4.096e-05	0.002154	0.009152
	27.151	-5.595e-05	0	9.287e-06	1.784e-05	0.00204	0.009065
	27.188	0.000197	7.818e-06	-2.786e-05	-3.568e-05	0.002127	0.008873
	27.213	0.0001141	6.401e-05	-4.106e-05	-6.211e-05	0.002139	0.008854
	27.235	0.00047	9.528e-05	-1.515e-05	7.268e-06	0.002225	0.008787
	27.239	0.001195	0.000109	-5.963e-05	5.748e-05	0.002132	0.008724
	27.287	-0.0004141	-5.815e-05	-1.075e-05	3.436e-05	0.002135	0.008662
	27.363	-0.0002328	6.108e-05	-7.821e-05	-4.163e-05	0.001891	0.008492
	27.418	3.357e-05	3.176e-05	-5.475e-05	-4.295e-05	0.002182	0.008346
	27.454	0.0004566	-9.772e-07	-1.662e-05	1.982e-06	0.002157	0.008286
	27.48	0.0001522	4.056e-05	-6.012e-05	5.22e-05	0.001845	0.008193
	27.473	0.000197	1.857e-05	4.888e-06	5.484e-05	0.00211	0.008239
	27.466	2.686e-05	-7.818e-06	-4.546e-05	-8.92e-05	0.001898	0.008257
	27.442	0.0001813	1.124e-05	7.332e-06	8.788e-05	0.002057	0.008326
	27.414	0.001141	7.134e-05	3.813e-05	5.088e-05	0.001894	0.008305
	27.442	-0.000573	-4.886e-07	-8.994e-05	-0.0001004	0.001844	0.008258
	27.472	0.0005662	2.443e-05	-2.346e-05	-1.652e-05	0.00196	0.008205
	27.523	-0.0003357	-9.284e-06	-2.64e-05	-7.995e-05	0.001898	0.008159
	27.584	0.000197	6.645e-05	-2.004e-05	1.189e-05	0.001836	0.007948
	27.636	-0.0005103	2.101e-05	-5.719e-05	-6.013e-05	0.001756	0.007856
	27.662	0.0002283	1.564e-05	-2.64e-05	4.427e-05	0.001858	0.007794
	27.649	0.0004006	3.518e-05	3.324e-05	9.25e-06	0.001915	0.007864
	27.598	0.0003111	-4.104e-05	-1.857e-05	-8.589e-06	0.001811	0.007951
	27.541	0.0004208	9.088e-05	1.075e-05	-3.898e-05	0.001953	0.008087
	27.481	-7.833e-05	-6.792e-05	-5.279e-05	-1.52e-05	0.001872	0.008129
	27.386	0.001195	0.0001153	-1.369e-05	3.502e-05	0.002184	0.008371
	27.276	0.0004208	-1.661e-05	-2.102e-05	-7.268e-06	0.002283	0.008593
	27.18	4.476e-05	5.815e-05	3.422e-06	-3.502e-05	0.002312	0.008829
	27.09	0.0009042	1.808e-05	-8.701e-05	9.382e-05	0.002179	0.009102
	27.027	-2.91e-05	4.886e-07	-3.471e-05	-1.982e-06	0.002337	0.009268
	26.981	-0.0004275	-3.323e-05	-4.888e-06	-8.391e-05	0.002303	0.009392
		Data not included in Fig 8
	z10% (m)	2,6-2,9	3,2-3,3	3,2-3,5	3,9-4,2	5,3-5,6	5,8-6,0
	z1% (m)	4,5-4,7	5,1-5,4	5,4-5,7	7,0-7,3	10,6-11,0	12,1-12,5

## Sheet: IRRADIANCE - Comau
	Comau Fjord - Summer 2015 (Data for Figs 8 and 12)
	Depth	EdZ305	EdZ313	EdZ320	EdZ340	EdZ380	EdZ395		Maximum values
	m	µW/(sr·cm²nm)	µW/(sr·cm²nm)	µW/(sr·cm²nm)	µW/(sr·cm²nm)	µW/(sr·cm²nm)	µW/(sr·cm²nm)		10 % of maximum values
	0.238	7.397	24.91	41.67	80.94	114.8	124.9		1 % of maximum values
	0.254	7.551	25.49	42.65	82.9	117.8	128.2
	0.256	7.669	25.81	43.17	83.83	118.9	129.3
	0.258	7.689	25.84	43.22	83.85	118.8	129.1
	0.253	7.695	25.81	43.15	83.63	118.2	128.4
	0.208	7.59	25.37	42.4	82.05	115.7	125.6
	0.185	7.478	25	41.78	80.8	113.9	123.7
	0.185	7.328	24.38	40.74	78.87	111.4	121.1
	0.185	7.021	23.3	38.96	75.61	107.4	116.8
	0.2	6.909	23.15	38.73	75.28	107.2	116.7
	0.288	6.984	23.57	39.43	76.66	109.1	118.7
	0.307	7.285	24.71	41.33	80.17	113.6	123.4
	0.242	7.607	25.72	43.01	83.27	117.6	127.7
	0.185	7.723	25.93	43.33	83.73	117.9	127.9
	0.185	7.761	25.99	43.42	83.85	117.9	127.9
	0.182	7.545	25.09	41.91	80.82	113.6	123.1
	0.187	7.351	24.47	40.88	78.91	111	120.5
	0.186	7.115	23.68	39.58	76.66	108.4	117.8
	0.196	6.976	23.3	38.97	75.75	107.8	117.3
	0.229	6.928	23.25	38.9	75.74	108.1	117.7
	0.257	7.087	23.95	40.08	77.91	110.8	120.6
	0.259	7.365	24.91	41.66	80.75	114.3	124.1
	0.226	7.574	25.51	42.63	82.43	116.2	126.1
	0.191	7.656	25.76	43.05	83.16	117	126.9
	0.182	7.631	25.46	42.54	82.15	115.6	125.4
	0.183	7.349	24.37	40.72	78.77	111.2	120.8
	0.191	7.064	23.48	39.25	76.01	107.5	116.8
	0.237	6.718	22.21	37.14	72.13	102.6	111.6
	0.307	6.317	21.02	35.18	68.69	98.79	107.7
	0.342	6.264	21.08	35.37	69.35	100.4	109.5
	0.363	6.293	21.4	35.9	70.55	102.5	112
	0.377	6.591	22.37	37.52	73.82	107.4	117.4
	0.386	6.883	23.18	38.91	76.65	111.6	122.1
	0.399	6.557	21.51	36.1	71.24	103.8	113.6
	0.43	6.321	21.23	35.68	70.77	103.7	113.7
	0.444	6.293	21.29	35.79	71.07	104.2	114.4
	0.455	6.245	20.57	34.53	68.25	99.66	109.1
	0.467	4.738	15.36	25.72	50.47	73.75	80.86
	0.482	4.777	16.06	26.9	53.06	77.85	85.5
	0.522	4.131	13.36	22.53	45.57	69.7	77.23
	0.567	3.932	12.48	21.08	43.03	65.63	72.88
	0.584	3.121	11.27	19.08	38.97	59.64	66.26
	0.558	3.838	13.68	23.09	46.72	70.99	78.6
	0.544	3.932	12.9	21.66	43.16	64.6	71.23
	0.584	2.966	9.373	15.77	31.57	47.29	52.12
	0.627	2.873	9.931	16.81	34.36	52.6	58.41
	0.683	2.632	9.204	15.75	33.16	52.63	58.84
	0.765	2.834	9.1	15.68	34.21	56.59	63.85
	0.843	2.236	8.426	14.65	32.66	55.57	63.4
	0.904	2.231	8.095	14.08	31.62	54.13	61.85
	0.966	2.007	7.848	13.78	31.87	56.52	65.45
	1.023	1.988	7.411	13.18	31.73	59.19	69.15
	1.071	1.709	6.335	11.31	27.62	52.01	60.66
	1.102	1.292	5.04	9.035	22.3	42.29	49.45
	1.114	1.524	6.724	12.16	31.06	62.02	73.8
	1.145	1.386	4.977	8.942	22.33	43.05	50.51
	1.165	1.09	4.387	7.869	19.44	36.69	42.97
	1.197	1.182	4.945	8.923	22.5	43.77	51.66
	1.238	1.164	4.584	8.264	20.8	40.21	47.32
	1.266	1.132	4.377	7.906	20.16	39.82	47.15
	1.31	0.9061	3.621	6.568	16.93	33.59	39.68
	1.353	0.7926	3.429	6.312	17.1	36.05	43.46
	1.378	0.7586	3.038	5.582	15.04	31.08	36.9
	1.404	0.7634		6.348	17.78	39.17	47.79
	1.425	0.7134		5.371	14.72	31.25	37.51
	1.451	0.7063	3.073	5.863	16.45	36.21	44.17
	1.501	0.6258	2.739	5.047	14.15	30.82	37.31
	1.555	0.7143	3.194	6.144	17.92	41.32	50.9
	1.618	0.6144	2.766	5.074	14.84	34.15	41.98
	1.674	0.5487	2.479	4.515	13.3	30.92	38.18
	1.72	0.4504	2.045	3.764	11.11	25.72	31.58
	1.758	0.4308	1.991	3.756	11.48	27.79	34.57
	1.788	0.3994	1.899	3.639	11.58	29.45	37.21
	1.81	0.3458	1.66	3.086	9.842	24.81	31.1
	1.814	0.331	1.606	3.172	10.21	26.13	33.02
	1.832	0.3965	1.925	3.784	12.27	32.05	40.82
	1.85	0.3425	1.624	3.01	9.329	22.68	28.13
	1.885	0.3477	1.648	3.256	10.27	25.86	32.59
	1.963	0.3475	1.675	3.16	10.27	26.82	34.14
	2.057	0.2808	1.396	2.649	9.002	24.85	32.18
	2.131	0.21	1.077		7.024	19.51	25.13
	2.167	0.1842	0.9549		6.622	18.88	24.46
	2.172	0.1904	0.9927	1.989	7.434	21.77	28.5
	2.164	0.2098	1.093	2.196	7.832	22.96	30.08
	2.163	0.2219	1.152	2.309	8.301	24.32	31.88
	2.188	0.1939	1.007	2.007	6.8	19.4	25.19
	2.229	0.1731	0.9011	1.805	6.437	18.61	24.26
	2.303	0.1641	0.8756	1.77	6.444	19.42	25.57
	2.389	0.1592	0.8717	1.785	6.861	22.15	29.83
	2.454	0.1406	0.7741	1.589	6.093	19.69	26.46
	2.502	0.1213	0.6715	1.38	5.076	16.33	21.88
	2.529	0.1025	0.5688	1.17	4.44	14.09	18.75
	2.529	0.1077	0.5972	1.233	5.033	16.35	21.94
	2.525	0.124	0.694	1.444	5.931	20.22	27.61
	2.562	0.1041	0.5932	1.232	4.634	15.37	20.68
	2.616	0.0869	0.4963	1.034	4.153	13.94	18.84
	2.674	0.08248	0.4834	1.016	4.238	14.78	20.2
	2.721	0.0855	0.4998	1.056	4.519	16.23	22.43
	2.757	0.08124	0.4811	1.019	4.286	15.55	21.54
	2.784	0.07217	0.4247	0.899	3.654	13.02	17.87
	2.823	0.06095	0.3636	0.7725		12.14	16.74
	2.872	0.06937	0.4203	0.9055		16.17	22.91
	2.914	0.06158	0.3807	0.8189	3.685	13.67	19.16
	2.941	0.056	0.3444	0.7414	3.341	12.68	17.8
	2.964	0.05337	0.3278	0.7071	3.193	12.51	17.56
	2.998	0.052	0.3221	0.6967	3.177	12.26	17.25
	3.03	0.04579	0.284	0.6148	2.807	10.6	14.89
	3.058	0.04265	0.265	0.5764	2.663	10.67	15.08
	3.098	0.04409	0.2852	0.6276	3.028	13.16	19.1
	3.155	0.03791	0.2501	0.5514	2.696	10.86	15.6
	3.204	0.03308	0.2212	0.4906	2.427	10.54	15.24
	3.242	0.03274	0.2138	0.4746	2.37	10.19	14.75
	3.26	0.03126	0.2029	0.4484	2.213	9.142	13.1
	3.268	0.03028	0.1972	0.4355	2.13		13.02
	3.292	0.03179	0.2054	0.455	2.255		14.36
	3.339	0.03001	0.1993	0.4441	2.251	10	14.48
	3.407	0.02614	0.1811	0.4079	2.133	9.862	14.3
	3.462	0.02266	0.1578	0.3575	1.908	9.041	13.1
	3.495	0.02084	0.1445	0.3275	1.772	8.525	12.5
	3.504	0.0205	0.142	0.3218	1.742	8.37	12.38
	3.503	0.02014	0.1419	0.3212	1.728	8.256	12.12
	3.509	0.02035	0.1405	0.3172	1.691	7.98	11.55
	3.535	0.01965	0.1326	0.2989	1.589	7.443	10.69
	3.592	0.01692	0.1211	0.2744	1.486	7.091	10.46
	3.661	0.01598	0.1119	0.2556	1.425	7.037	10.38
	3.723	0.01519	0.1105	0.2554	1.487	7.775	12.38
	3.763	0.01483	0.1053	0.2446	1.452	7.852	11.49
	3.791	0.01227	0.09262	0.2152	1.267	6.721	9.925
	3.808	0.01292	0.09311	0.2168	1.285	6.903	10.66
	3.824	0.01295	0.09489	0.2216	1.323	7.219	11.16
	3.855	0.01183	0.08978	0.2095	1.257	6.906	10.2
	3.891	0.01072	0.07738	0.1802	1.071	5.729	8.558
	3.925	0.01122	0.08089	0.1903	1.169	6.575	10.57
	3.963	0.01062	0.08189	0.1942	1.23	7.224	11.55
	4.002	0.009906	0.07523	0.1787	1.144	6.803	10.14
	4.035	0.008377	0.06169	0.1463	0.9209	5.308	7.838
	4.08	0.006681	0.05635	0.1346	0.8508	4.915	7.613
	4.115	0.00797	0.05953	0.1428	0.9276	5.577	9.129
	4.145	0.007419	0.06194	0.1493	0.9899	6.16	9.857
	4.179	0.007527	0.05677	0.1367	0.9089	5.662	8.507
	4.212	0.005763	0.04847	0.1169	0.7747	4.766	7.339
	4.241	0.006101	0.04683	0.1136	0.7676	4.839	7.755
	4.271	0.006224	0.04587	0.1111	0.7572	4.809	7.564
	4.292	0.005886	0.04417	0.1068	0.7272	4.58	7.183
	4.324	0.00588	0.04456	0.1083	0.7421	4.742	7.656
	4.378	0.005436	0.04368	0.1069	0.7477	4.94	7.972
	4.455	0.004418	0.03922	0.09614	0.6924	4.726	7.521
	4.531	0.00415	0.03336	0.08247	0.6038	4.214	6.653
	4.595	0.003073	0.02836	0.07069	0.5258	3.725	5.948
	4.628	0.003256	0.02652	0.06609	0.5001	3.606	5.944
	4.638	0.003033	0.02682	0.06753	0.517	3.799	6.33
	4.622	0.003774	0.02902	0.07305	0.5626	4.191	7.108
	4.614	0.004696	0.02992	0.07459	0.5717	4.225	6.923
	4.647	0.00353	0.02842	0.07115	0.5399	3.938	6.311
	4.714	0.002321	0.02492	0.06249	0.476	3.457	5.469
	4.792	0.00265	0.02177	0.05462	0.4252	3.153	5.15
	4.884	0.001616	0.01945	0.04955	0.4005	3.129	5.232
	4.944	0.002704	0.01816	0.04646	0.3858	3.153	5.366
	4.992	0.002026	0.01701	0.04405	0.3749	3.155	5.388
	5.021	0.001985	0.01631	0.04242	0.3637	3.092	5.239
	5.015	0.002252	0.01627	0.04224	0.3608	3.059	5.231
	5.009	0.002381	0.01623	0.04202	0.3564	2.99	5.024
	5.019	0.002261	0.01546	0.03965	0.3328	2.743	4.514
	5.048	0.002017	0.01441	0.03723	0.3119	2.56	4.311
	5.116	0.001708	0.01386	0.0362	0.313	2.673	4.62
	5.214	0.0006423	0.0125	0.03301	0.2957	2.662	4.61
	5.321	0.0008326	0.0109	0.02913	0.2707	2.554	4.422
	5.384	0.001045	0.009507	0.0253	0.2391	2.297	3.936
	5.395	0.001227	0.008842	0.02353	0.2219	2.112	3.671
	5.383	0.001298	0.009252	0.02447	0.2304	2.197	3.925
	5.376	0.001412	0.009644	0.02573	0.2423	2.313	4.109
	5.381	0.001692	0.01001	0.02661	0.2523	2.441	4.383
	5.426	0.001356	0.009579	0.02549	0.2444	2.391	4.152
	5.505	0.0006065	0.008162	0.02211	0.214	2.112	3.639
	5.595	0.0005036	0.006941	0.01893	0.1887	1.904	3.332
	5.676	0.0004633	0.006127	0.01675	0.1718	1.792	3.199
	5.72	0.0003335	0.005924	0.01614	0.1685	1.811	3.316
	5.727	0.001607	0.006019	0.0163	0.1716	1.869	3.438
	5.729	0.0007207	0.006098	0.0166	0.1751	1.922	3.526
	5.744	0.0006647	0.005603	0.01554	0.1634	1.781	3.153
	5.771	0.001144	0.005285	0.01425	0.1503	1.622	2.887
	5.818	6.043e-05	0.004832	0.01341	0.1432	1.567	2.841
	5.866	0.0007386	0.004785	0.013	0.141	1.58	2.916
	5.909	0.0001544	0.004663	0.01286	0.1425	1.639	3.049
	5.937	0.001173	0.004552	0.01258	0.14	1.632	3.016
	5.966	0.0006177	0.004242	0.01175	0.1308	1.517	2.74
	5.998	0.0004745	0.003986	0.01101	0.1235	1.442	2.659
	6.034	0.0008885	0.003812	0.01059	0.1205	1.446	2.71
	6.095	-0.000564	0.003441	0.009924	0.1152	1.429	2.688
	6.129	0.0005752	0.003254	0.009266	0.1105	1.398	2.639
	6.138	0.001338	0.003329	0.009123	0.1078	1.358	2.543
	6.155	-0.0004521	0.003	0.008917	0.1061	1.339
	6.163	0.002001	0.003304	0.008879	0.1053	1.33
	6.173	0.0006759	0.003138	0.008813	0.1046	1.317	2.513
	6.225	0.0002283	0.002993	0.008304	0.09918	1.248	2.377
	6.308	-0.0008214	0.002591	0.007696	0.09275	1.196	2.29
	6.379	0.001804	0.002656	0.007168	0.08951	1.197	2.322
	6.437	-0.0004051	0.002201	0.006661	0.08432	1.162	2.277
	6.497	0.000949	0.002149	0.005917	0.07699	1.078	2.118
	6.55	-0.0006155	0.001745	0.005355	0.07073	1.008	1.985
	6.581	0.0006938	0.001863	0.005216	0.0694	1.01	2.002
	6.594	0.0007565	0.001859	0.00518	0.07008	1.031	2.054
	6.63	0.001038	0.001745	0.005044	0.06846	1.011	2.017
	6.678	1.343e-05	0.001611	0.004782	0.06432	0.9511	1.894
	6.738	0.0007923	0.001633	0.004388	0.06034	0.8968	1.786
	6.807	-0.0004409	0.001368	0.004089	0.0568	0.8543	1.706
	6.875	0.00015	0.00133	0.003874	0.05425	0.8398	1.691
	6.936	0.0007073	0.001221	0.003684	0.05246	0.8352	1.7
	6.984	0.0004543	0.001175	0.003423	0.04989	0.8109	1.66
	7.044	-7.833e-05	0.001001	0.003107	0.04656	0.7725	1.589
	7.088	0.001115	0.001055	0.002883	0.04357	0.7381	1.526
	7.138	-0.0002999	0.0008473	0.002647	0.04122	0.713	1.483
	7.17	0.0001544	0.00086	0.002545	0.03948	0.6923	1.445
	7.189	0.001623	0.001003	0.002466	0.03885	0.6803	1.419
	7.226	-5.595e-05	0.0007183	0.002455	0.03799	0.6693	1.397
	7.25	0.0005416	0.0008766	0.002395	0.03757	0.6632	1.387
	7.278	0.0002977	0.0008692	0.002351	0.03648	0.6483	1.357
	7.326	0.0004409	0.0007974	0.002162	0.03464	0.6224	1.308
	7.4	-0.0006065	0.000645	0.002005	0.03214	0.587	1.238
	7.454	0.0008639	0.0007183	0.001888	0.03084	0.5788	1.231
	7.509	7.162e-05	0.0005258	0.001767	0.02988	0.5783	1.242
	7.563	5.595e-05	0.0005639	0.001757	0.02816	0.5606	1.214
	7.6	0.0002462	0.0005531	0.001511	0.02667	0.5321	1.153
	7.631	-0.0004476	0.0004564	0.001404	0.02462	0.4954	1.072
	7.634	0.001419	0.0005927	0.001344	0.02394	0.4795	1.035
	7.644	0.0004991	0.0004808	0.001355	0.02375	0.4786	1.035
	7.671	0.0002193	0.0004471	0.001371	0.02385	0.4864	1.056
	7.706	-0.0001813	0.000409	0.001354	0.02413	0.4969	1.086
	7.735	0.0004118	0.0004744	0.001344	0.02407	0.5045	1.109
	7.784	0.000376	0.0004725	0.001286	0.02317	0.4905	1.082
	7.872	-0.0001813	0.000364	0.001121	0.02075	0.4512	0.998
	7.947	-0.0002596	0.0003337	0.0009693	0.01862	0.4119	0.9131
	8.011	-0.0005551	0.0001886	0.0009058	0.01701	0.3869	0.8618
	8.027	0.0006983	0.0003459	0.00085	0.01657	0.3801	0.8488
	8.027	0.0009042	0.0004705	0.000918	0.01696	0.39	0.8727
	8.025	0.0006379	0.0003288	0.0009053	0.0173	0.4037	0.9071
	8.056	-8.729e-05	0.0001969	0.0008251	0.01697	0.4021	0.9078
	8.119	-5.595e-05	0.0002819	0.0007943	0.0161	0.3841	0.8712
	8.165	0.0004476	0.0003357	0.000743	0.01502	0.3632	0.8254
	8.207	4.029e-05	0.000256	0.0006721	0.01404	0.3432	0.78
	8.249	0.0001567	0.0002775	0.0006692	0.01337	0.3266	0.7421
	8.276	0.0007386	0.000215	0.0007254	0.01323	0.3245	0.7395
	8.306	0.0007117	0.0003455	0.0006438	0.01285	0.3214	0.7356
	8.354	0.0002663	0.0001818	0.0006237	0.01224	0.3137	0.7226
	8.425	5.148e-05	0.0002145	0.0005504	0.01173	0.3086	0.7185
	8.508	-0.0004141	0.0001476	0.000503	0.01076	0.293	0.6887
	8.566	-0.0001052	0.0001324	0.0003607	0.009995	0.2744	0.6461
	8.593	0.0001007	0.0001832	0.000393	0.009438	0.2649	0.6249
	8.581	0.0007811	0.0002487	0.0003607	0.009571	0.2639	0.6214
	8.554	0.001139	0.0002492	0.0004688	0.00982	0.2688	0.6303
	8.56	0.0003201	0.0001427	0.0004727	0.009898	0.2708	0.6349
	8.593	0.0008594	0.0002712	0.0003788	0.009974	0.2718	0.6399
	8.669	-0.000141	8.991e-05	0.0004233	0.009451	0.2669	0.6337
	8.772	0.0001455	0.0001612	0.000373	0.008459	0.2495	0.5984
	8.894	-0.001343	-6.254e-05	0.000326	0.007414	0.2285	0.5534
	8.977	0.0004633	0.0001441	0.0002899	0.006842	0.2143	0.5235
	8.993	0.0005125	0.0001085	0.0002317	0.006486	0.2095	0.5139
	8.975	-0.0004432	8.844e-05	0.0002718	0.00654	0.2092	0.5131
	8.934	0.00169	0.0002722	0.0002239	0.006838	0.2127	0.517
	8.912	2.91e-05	0.0001094	0.0003167	0.007099	0.2164	0.5241
	8.937	0.001088	0.0002096	0.0002688	0.007069	0.2146	0.5209
	9.01	-0.0002081	6.547e-05	0.0002679	0.00654	0.2071	0.506
	9.125	-0.0002686	8.551e-05	0.0001926	0.005937	0.1954	0.4827
	9.229	-0.0007654	4.886e-06	0.0001642	0.005272	0.1832	0.4582
	9.303	0.0003715	8.502e-05	0.0002293	0.004963	0.1735	0.437
	9.343	0.0002932	0.0001622	0.0001755	0.004709	0.168	0.426
	9.354	-0.0002104	2.003e-05	0.0001393	0.004596	0.1644	0.416
	9.347	0.0007878	0.0001984	0.0001589	0.004618	0.1638	0.4139
	9.35	0.0009758	0.000191	8.603e-05	0.004612	0.1631	0.4122
	9.393	-0.0009064	-5.57e-05	0.0002043	0.004346	0.159	0.4033
	9.464	0.0005752	0.0001173	0.0001017	0.004104	0.1525	0.3885
	9.508	-6.043e-05	9.284e-05	0.0001828	0.0041	0.1491	0.3816
	9.554	0.0002059	9.723e-05	0.0001276	0.003911	0.146	0.3764
	9.609	0.0004678	0.0001461	0.000111	0.003742	0.1427	0.3696
	9.682	-0.0005416	-8.795e-06	0.0001545	0.003424	0.1365	0.3562
	9.753	0.0005148	2.101e-05	0.0001217	0.003151	0.1289	0.3387
	9.807	0.0002372	5.472e-05	0.0001672	0.003041	0.1215	0.3209
	9.862	0.0001522	8.551e-05	5.719e-05	0.002736	0.1163	0.3075
	9.89	-0.0004185	8.306e-06	9.776e-05	0.002632	0.1136	0.302
	9.885	0.001265	0.000193	8.456e-05	0.002837	0.1146	0.3044
	9.891	-0.0001813	2.296e-05	5.328e-05	0.002718	0.1159	0.3085
	9.917	0.0003044	8.013e-05	0.0001139	0.002714	0.1149	0.3064
	9.939	0.0004857	0.0001368	4.741e-05	0.002649	0.1121	0.2999
	9.982	0.0002529	7.183e-05	0.0001393	0.002505	0.1084	0.2901
	10.045	0.0001164	6.499e-05	6.11e-05	0.00235	0.1038	0.2791
	10.138	-0.0004252	1.026e-05	0.0001007	0.002235	0.09774	0.2653
	10.212	0.0007968	5.472e-05	5.328e-05	0.002104	0.09321	0.2543
	10.27	6.714e-05	9.137e-05	9.972e-05	0.001873	0.08958	0.2467
	10.317	-0.000188	6.01e-05	3.959e-05	0.001827	0.08665	0.2396
	10.325	0.001238	0.0001735	3.422e-05	0.001834	0.08559	0.237
	10.335	-0.000282	4.3e-05	2.591e-05	0.00167	0.08434	0.2331
	10.351	0.0006692	5.082e-05	8.163e-05	0.001672	0.08339	0.2313
	10.374	-0.0005103	-6.157e-05	3.813e-05	0.001621	0.08269	0.2303
	10.412	0.001025	0.0001666	6.452e-05	0.001661	0.08217	0.2296
	10.48	-0.0001768	1.417e-05	5.035e-05	0.001526	0.07983	0.2247
	10.586	5.148e-05	-1.319e-05	-2.933e-06	0.001351	0.07469	0.2127
	10.656	0.0002731	8.306e-06	6.843e-05	0.001251	0.07036	0.2007
	10.695	0.0003715	4.886e-05	2.737e-05	0.001252	0.06674	0.1912
	10.714	0.001009	0.0001823	8.016e-05	0.001141	0.0649	0.186
	10.737	9.848e-05	2.59e-05	8.31e-05	0.001123	0.06403	0.1831
	10.765	0.0005036	2.248e-05	2.591e-05	0.001171	0.06324	0.1818
	10.783	0.0007229	0.000109	4.888e-05	0.001141	0.06348	0.1838
	10.823	0.0003671	0.0001036	-2.102e-05	0.001119	0.06291	0.1831
	10.891	-0.0002619	1.857e-05	7.332e-06	0.0009957	0.06023	0.1765
	10.979	0.0004812	5.619e-05	-2.933e-06	0.0009851	0.05651	0.1669
	11.046	-0.0003357	-3.811e-05	3.324e-05	0.0007968	0.0536	0.159
	11.085	9.848e-05	2.248e-05	-7.234e-05	0.0009125	0.05183	0.1545
	11.08	0.000987	0.0001026	5.866e-05	0.0008788	0.05174	0.154
	11.08	0.001101	5.521e-05	6.55e-05	0.0008781	0.05214	0.1545
	11.115	-0.0003021	-4.593e-05	8.799e-06	0.0008054	0.05118	0.1526
	11.18	0.0004297	7.134e-05	-3.079e-05	0.000853	0.04925	0.1472
	11.249	2.238e-06	6.352e-06	-2.297e-05	0.0007056	0.04683	0.141
	11.315	0.0003111	1.466e-05	1.466e-06	0.0006931	0.04427	0.1338
	11.372	-0.0002619	-1.515e-05	4.35e-05	0.0006046	0.04219	0.1289
	11.406	5.819e-05	3.225e-05	1.564e-05	0.0005504	0.04148	0.1269
	11.412	0.0002619	0.000109	9.287e-06	0.0006237	0.04147	0.1274
	11.417	0.0001209	3.225e-05	1.32e-05	0.000625	0.04191	0.1292
	11.429	0.0002059	9.577e-05	4.644e-05	0.0006118	0.04188	0.1293
	11.475	0.000611	0.0001383	-5.866e-06	0.0006607	0.04041	0.1255
	11.558	-0.001799	-0.0001495	6.794e-05	0.0004764	0.03774	0.1175
	11.631	0.0005013	6.547e-05	-1.271e-05	0.0005372	0.03566	0.1112
	11.678	0.0002328	1.222e-05	7.283e-05	0.0005021	0.0344	0.1079
	11.703	8.057e-05	8.355e-05	4.35e-05	0.0004757	0.03389	0.107
	11.729	0.0003178	1.466e-05	5.915e-05	0.0004599	0.0338	0.1073
	11.744	5.819e-05	-9.772e-07	-1.466e-06	0.000483	0.03401	0.1078
	11.772	8.953e-05	6.254e-05	0	0.0005266	0.03365	0.1075
	11.821	0.0002104	-2.736e-05	-3.666e-05	0.00044	0.03265	0.1054
	11.883	0.0003648	4.544e-05	-4.399e-05	0.0003687	0.03165	0.1024
	11.948	-0.0003268	-5.521e-05	-5.084e-05	0.0003667	0.03035	0.09841
	11.989	0.001204	0.0001564	2.102e-05	0.0004096	0.02943	0.09501
	12.049	-0.001329	-0.000129	6.354e-06	0.0003033	0.02786	0.09082
	12.073	0.0008863	5.815e-05	-4.448e-05	0.0003641	0.02706	0.08842
	12.064	0.0009221	0.0001334	-1.075e-05	0.0003733	0.02735	0.08871
	12.056	0.0003245	7.134e-05	-2.591e-05	0.0003072	0.02765	0.08966
	12.064	0.0006155	6.889e-05	0.0001007	0.0003323	0.02813	0.09072
	12.127	-0.000329	-2.932e-06	1.955e-05	0.0003271	0.02721	0.08947
	12.225	0.0001544	8.795e-06	-7.821e-06	0.0003687	0.02605	0.08598
	12.32	0.0003872	1.857e-05	-1.026e-05	0.0002663	0.02442	0.08152
	12.404	0.0004141	-2.15e-05	4.35e-05	0.0003092	0.02285	0.07725
	12.474	-0.0008303	-9.381e-05	-3.177e-05	0.0001962	0.02157	0.07339
	12.484	0.0008505	0.0001583	-5.621e-05	0.0002914	0.02121	0.07194
	12.458	0.0009781	0.0001642	2.737e-05	0.000226	0.02153	0.0724
	12.445	0.0002619	4.3e-05	-4.888e-07	0.0002808	0.02175	0.07296
	12.487	-0.0001097	6.645e-05	-5.866e-06	0.0002478	0.02127	0.07209
	12.574	-0.00047	-6.938e-05	-5.915e-05	0.0002379	0.02062	0.06971
	12.644	9.624e-05	5.326e-05	1.857e-05	0.0002352	0.01968	0.06798
	12.718	-0.0001567	4.104e-05	2.933e-06	0.0002346	0.01924	0.06593
	12.782	-5.595e-05	3.958e-05	-5.621e-05	0.0001857	0.01834	0.06374
	12.832	0.0004342	3.616e-05	2.982e-05	0.0002061	0.01751	0.06155
	12.88	-0.0001388	-2.394e-05	4.399e-06	0.0002319	0.01699	0.05953
	12.916	0.0003044	0.00013	6.452e-05	0.0001685	0.01668	0.05816
	12.93	0.000329	4.886e-05	-1.955e-05	0.0002121	0.01634	0.05772
	12.951	-0.0001209	-3.958e-05	5.23e-05	0.0001394	0.01641	0.05752
	12.981	8.953e-05	4.446e-05	3.471e-05	0.0002359	0.01609	0.05679
	13.015	-0.0003872	1.026e-05	-5.768e-05	0.0001282	0.01582	0.05593
	13.07	0.0001835	8.355e-05	1.76e-05	0.0002121	0.01524	0.05463
	13.129	-0.0003357	-8.258e-05	1.369e-05	7.796e-05	0.01462	0.05306
	13.201	0.0002529	3.323e-05	-8.652e-05	8.986e-05	0.01433	0.05154
	13.248	9.4e-05	1.759e-05	-2.297e-05	0.0001354	0.01393	0.05039
	13.283	-2.238e-06	9.919e-05	6.354e-05	0.0001189	0.0138	0.0495
	13.308	-0.0001768	1.661e-05	-8.799e-06	0.0001758	0.01343	0.04824
	13.333	0.0005528	7.232e-05	-1.026e-05	0.0001354	0.01299	0.04747
	13.362	-8.057e-05	1.759e-05	-2.64e-05	0.0001249	0.01278	0.04674
	13.401	0.0001209	2.296e-05	4.399e-06	0.0001348	0.01259	0.04598
	13.428	4.476e-05	3.567e-05	3.128e-05	8.722e-05	0.01246	0.04583
	13.462	0.0001455	-2.15e-05	4.888e-06	0.0001487	0.01233	0.04554
	13.513	0.0003514	3.86e-05	-1.564e-05	0.0001685	0.012	0.04448
	13.583	0.0001634	5.521e-05	1.271e-05	4.163e-05	0.01156	0.04313
	13.677	-0.0005439	-6.157e-05	-4.986e-05	1.189e-05	0.0109	0.04123
	13.768	0.0006222	-2.003e-05	-3.177e-05	6.541e-05	0.01046	0.03967
	13.78	0.0007408	9.137e-05	-1.075e-05	0.0001097	0.01047	0.03931
	13.743	0.0008438	0.0001661	4.399e-06	0.000107	0.01045	0.03978
	13.709	-3.133e-05	-3.274e-05	-2.933e-06	0.0001024	0.01086	0.04057
	13.661	0.000517	9.039e-05	6.843e-06	0.0001923	0.011	0.04156
	13.604	0.00184	0.000238	-5.866e-06	0.0002246	0.01152	0.04276
	13.603	-0.0003603	-5.179e-05	-2.297e-05	7.334e-05	0.01168	0.04322
	13.67	-0.0005372	-3.518e-05	1.026e-05	3.37e-05	0.01107	0.04199
	13.754	-0.000799	-2.443e-05	-6.697e-05	9.514e-05	0.01088	0.0404
	13.793	0.0001768	1.222e-05	4.301e-05	0.0001731	0.01045	0.03946
	13.772	0.0009221	0.0001603	7.821e-06	0.0001117	0.01052	0.03929
	13.744	0.0003111	5.912e-05	-3.324e-05	0.0001612	0.01059	0.03965
	13.752	0.0008662	0.0001441	5.035e-05	8.523e-05	0.01059	0.04011
	13.78	4.476e-05	-7.329e-06	3.031e-05	3.039e-05	0.01055	0.04007
	13.848	0.0001007	-1.906e-05	1.564e-05	7.466e-05	0.01036	0.03933
	13.955	-0.0002686	-6.254e-05	-9.385e-05	9.382e-05	0.009778	0.03812
	14.06	-0.0002731	-6.352e-06	9.287e-06	0.0001169	0.00961	0.03671
	14.129	2.686e-05	-5.766e-05	-6.843e-05	3.7e-05	0.009301	0.03562
	14.146	0.0003089	6.205e-05	-2.737e-05	5.22e-05	0.009073	0.0349
	14.144	0.0006558	9.723e-05	-2.786e-05	0.0001394	0.008987	0.03478
	14.161	0.0002104	4.984e-05	9.287e-06	2.048e-05	0.008761	0.03456
	14.211	-0.0003201	-3.029e-05	6.354e-06	6.541e-05	0.008844	0.03408
	14.262	0.0002507	-6.352e-06	2.249e-05	0.0001368	0.008393	0.03367
	14.313	0.0004118	9.723e-05	8.799e-06	7.466e-05	0.008729	0.03343
	14.38	-0.0001656	-1.954e-05	-2.346e-05	4.163e-05	0.008321	0.03292
	14.48	-5.372e-05	-9.137e-05	-5.572e-05	0.0001275	0.008028	0.03195
	14.558	0.0004633	6.108e-05	4.057e-05	7.863e-05	0.00768	0.031
	14.622	-0.0001119	4.251e-05	-5.866e-06	6.475e-05	0.007626	0.03016
	14.648	0.0004678	4.984e-05	-4.057e-05	8.391e-05	0.007281	0.02966
	14.644	0.0004812	6.987e-05	-3.422e-06	0.0001335	0.007243	0.02928
	14.639	0.0008863	0.0001065	-7.821e-06	0.0001467	0.007246	0.02928
	14.658	-0.0001074	2.345e-05	-3.031e-05	0.0001328	0.007201	0.02923
	14.688	0.0004297	2.932e-05	-5.768e-05	-7.268e-06	0.00734	0.02917
	14.745	0.0004163	5.815e-05	-2.786e-05	2.18e-05	0.007034	0.02883
	14.835	-0.0002216	2.296e-05	-4.741e-05	4.559e-05	0.006694	0.02813
	14.949	-0.0003066	-1.222e-05	3.422e-05	7.796e-05	0.006805	0.02715
	15.062	-0.0003178	-1.173e-05	-5.67e-05	7.532e-05	0.006303	0.02598
	15.142	8.953e-05	1.026e-05	-1.711e-05	3.238e-05	0.006051	0.02505
	15.174	0.0002798	-2.981e-05	-4.693e-05	0.0001203	0.005895	0.02456
	15.17	0.001206	0.0001134	-1.662e-05	0.0002121	0.005809	0.02444
	15.179	0.0003021	1.71e-05	1.369e-05	-7.268e-06	0.005798	0.02439
	15.203	0.0006938	3.762e-05	1.564e-05	2.841e-05	0.005818	0.02433
	15.239	4.7e-05	-7.329e-06	4.399e-06	9.448e-05	0.005646	0.02422
	15.312	0.0002081	-6.352e-06	4.937e-05	-2.973e-05	0.00567	0.02374
	15.403	0.0001097	0	1.662e-05	3.171e-05	0.005528	0.02315
	15.501	-0.0004521	-6.792e-05	2.249e-05	-6.541e-05	0.005175	0.02233
	15.567	0.0004611	0.000106	2.249e-05	4.096e-05	0.005183	0.02176
	15.612	-9.176e-05	4.398e-06	-4.595e-05	-3.171e-05	0.005133	0.02132
	15.642	0.0002977	8.355e-05	-4.155e-05	2.577e-05	0.004861	0.021
	15.655	0.0009221	8.991e-05	8.799e-06	1.123e-05	0.004982	0.02097
	15.692	0.0001455	2.003e-05	1.76e-05	2.114e-05	0.004764	0.02082
	15.74	-0.0002484	-1.319e-05	2.591e-05	2.577e-05	0.004696	0.02055
	15.784	0.0005416	9.333e-05	-8.31e-06	6.607e-05	0.004616	0.02036
	15.846	-0.0001544	-4.593e-05	1.222e-05	5.22e-05	0.004611	0.02
	15.921	5.148e-05	-4.398e-06	5.035e-05	1.321e-05	0.004486	0.01946
	15.989	-5.372e-05	5.863e-06	-1.075e-05	1.85e-05	0.004172	0.01903
	16.009	0.0005327	7.574e-05	3.422e-06	8.259e-05	0.004157	0.01885
	16.004	0.0005662	9.723e-05	3.422e-06	8.193e-05	0.004184	0.01872
	16.017	0.001406	0.0002326	2.249e-05	9.052e-05	0.004208	0.01866
	16.1	-0.001858	-0.0001495	-5.181e-05	-9.118e-05	0.004044	0.01811
	16.206	-0.0002484	-3.274e-05	-6.257e-05	-3.964e-06	0.003891	0.01755
	16.267	0.0005998	9.284e-05	-9.825e-05	-1.52e-05	0.003859	0.01739
	16.3	1.791e-05	3.323e-05	-8.31e-06	0.0001064	0.003795	0.01719
	16.338	-0.0001141	-7.427e-05	1.075e-05	2.048e-05	0.003638	0.01705
	16.365	0.001401	0.0001691	-1.369e-05	5.88e-05	0.003863	0.01694
	16.417	-0.0006535	5.082e-05	-1.271e-05	1.255e-05	0.003482	0.01654
	16.47	-0.000564	4.886e-07	-3.226e-05	5.021e-05	0.003804	0.01624
	16.497	0.0008997	0.0001075	-4.595e-05	6.343e-05	0.003408	0.01604
	16.532	-6.043e-05	-3.762e-05	-2.786e-05	4.691e-05	0.003511	0.0158
	16.582	-0.0003514	-6.938e-05	6.208e-05	-2.114e-05	0.003224	0.01566
	16.624	0.0007923	0.0001295	3.422e-05	0.0001077	0.003371	0.01544
	16.65	0.000291	3.029e-05	1.857e-05	-1.454e-05	0.003238	0.01537
	16.676	0.001034	7.232e-05	-7.625e-05	-2.313e-05	0.00338	0.01542
	16.736	-0.000338	6.303e-05	-4.888e-06	-7.929e-06	0.003199	0.01516
	16.839	-0.000902	-4.642e-05	-1.466e-05	-8.523e-05	0.002955	0.01476
	16.913	0.0004902	6.938e-05	-3.275e-05	-5.286e-05	0.003026	0.01457
	16.964	8.281e-05	1.124e-05	-2.102e-05	4.889e-05	0.003239	0.01433
	16.989	0.001025	8.404e-05	7.332e-06	7.4e-05	0.003025	0.01414
	17.026	-0.0001231	3.567e-05	-5.279e-05	8.986e-05	0.003	0.01396
	17.075	-0.0001119	-6.499e-05	1.369e-05	2.577e-05	0.002982	0.01374
	17.102	0.0003894	8.453e-05	-3.373e-05	-1.255e-05	0.002833	0.01373
	17.12	0.0007565	6.108e-05	1.515e-05	-1.916e-05	0.002638	0.0137
	17.17	-0.00103	-2.492e-05	4.399e-05	6.211e-05	0.002836	0.01364
	17.216	0.001144	0.0001671	1.222e-05	9.118e-05	0.002855	0.01354
	17.247	-0.0001052	3.323e-05	1.466e-06	2.445e-05	0.002669	0.01341
	17.307	0.0005618	9.87e-05	2.444e-06	2.114e-05	0.002855	0.01316
	17.388	-0.0009467	-8.16e-05	-3.324e-05	-6.871e-05	0.002679	0.01285
	17.445	0.0006871	4.544e-05	-1.124e-05	7.929e-05	0.002799	0.01266
	17.495	0.0001276	-7.818e-06	-3.764e-05	-3.634e-05	0.002394	0.01242
	17.556	-0.0002238	-5.033e-05	-1.857e-05	-6.145e-05	0.002438	0.01226
	17.586	8.729e-05	1.124e-05	-2.933e-06	3.832e-05	0.002312	0.01226
	17.595	0.0001813	3.371e-05	1.466e-06	-3.898e-05	0.002463	0.01219
	17.606	0.001065	0.0001007	-1.515e-05	0.0001196	0.002639	0.01225
	17.643	-0.000188	-2.785e-05	3.422e-06	-4.427e-05	0.002311	0.01213
	17.729	-0.0002037	-4.104e-05	-8.31e-06	3.171e-05	0.00233	0.01188
	17.812	-2.91e-05	3.518e-05	-1.76e-05	-1.982e-06	0.002277	0.01161
	17.902	-0.0001768	7.818e-06	1.466e-05	-5.286e-05	0.002459	0.01129
	17.966	0.0004902	5.326e-05	-1.809e-05	3.171e-05	0.00211	0.01116
	18.022	-0.0001298	7.134e-05	1.466e-06	6.871e-05	0.002135	0.01098
	18.086	-0.0007856	-6.547e-05	-2.786e-05	8.589e-06	0.002091	0.01077
	18.108	0.0004812	7.232e-05	7.332e-06	5.22e-05	0.002161	0.01079
	18.091	0.001278	0.000235	6.354e-06	5.22e-05	0.002163	0.0109
	18.108	0.0005461	9.821e-05	4.008e-05	-4.096e-05	0.002064	0.01088
	18.17	-0.001056	-0.0001412	-3.324e-05	-3.105e-05	0.002114	0.01067
	18.243	0.0007699	0.0001124	1.662e-05	-4.955e-05	0.002102	0.01044
	18.301	-0.0002171	-3.958e-05	4.253e-05	-3.766e-05	0.001915	0.01031
	18.362	0.0005797	0.0001642	-1.564e-05	4.559e-05	0.001928	0.0101
	18.427	-0.000517	-1.173e-05	5.866e-06	-7.268e-06	0.001752	0.01001
	18.517	-0.0001276	-3.518e-05	4.399e-06	-1.85e-05	0.00175	0.009855
	18.575	0.0004924	1.857e-05	3.422e-05	4.559e-05	0.00174	0.009784
	18.609	-0.0001477	4.056e-05	-7.332e-06	-1.652e-05	0.001804	0.009608
	18.625	0.000423	4.593e-05	-2.542e-05	-7.268e-05	0.002057	0.009547
	18.648	0.0004185	4.886e-05	3.422e-06	2.511e-05	0.001711	0.009551
	18.697	-0.0009669	-8.844e-05	0	-4.295e-05	0.001549	0.009359
	18.729	0.0009534	0.0002086	8.799e-06	3.171e-05	0.001965	0.009346
	18.765	0.0005148	0.000109	-2.884e-05	2.511e-05	0.001669	0.009243
	18.817	0.0005282	2.932e-05	3.373e-05	1.123e-05	0.001515	0.009186
	18.914	-0.001005	-4.837e-05	3.422e-05	-6.871e-05	0.001558	0.008966
	18.996	0.0002619	4.886e-07	4.057e-05	9.911e-05	0.001575	0.008858
	19.029	0.0005797	0.0001114	-5.866e-06	7.929e-06	0.001759	0.008814
	19.054	0.0001634	2.59e-05	3.471e-05	-3.766e-05	0.001567	0.008751
	19.088	0.0005551	6.547e-05	2.786e-05	1.123e-05	0.001666	0.008699
	19.16	-0.0008863	-9.186e-05	-6.061e-05	1.321e-06	0.001499	0.008506
	19.223	0.0002059	7.525e-05	-4.888e-05	3.436e-05	0.001421	0.008389
	19.279	0.0002954	3.909e-05	-2.64e-05	2.907e-05	0.001477	0.008257
	19.327	0.0007923	0.0001329	1.466e-06	-1.718e-05	0.001455	0.008189
	19.396	-0.0005819	-2.296e-05	-2.64e-05	1.652e-05	0.001668	0.008047
	19.478	-0.0004342	-3.811e-05	-7.479e-05	-1.982e-05	0.001518	0.00794
	19.518	0.0005036	7.818e-05	1.662e-05	1.85e-05	0.001276	0.007829
	19.541	-4.924e-05	4.886e-06	1.515e-05	2.048e-05	0.001381	0.007909
	19.559	0.0008192	0.0001847	-4.497e-05	5.22e-05	0.001365	0.007878
	19.589	-0.0001902	1.075e-05	-2.249e-05	5.021e-05	0.001407	0.007799
	19.654	0.0005819	1.368e-05	4.35e-05	2.577e-05	0.001393	0.007704
	19.723	-0.000376	6.352e-06	-1.173e-05	-7.929e-06	0.001462	0.007565
	19.794	0.0002328	4.544e-05	2.297e-05	7.598e-05	0.001363	0.007425
	19.861	0.0005707	0.0001197	-4.839e-05	5.484e-05	0.001356	0.007299
	19.94	-0.0007229	-8.795e-05	-7.528e-05	-5.946e-06	0.001196	0.007202
	19.989	0.0001992	3.909e-05	-7.283e-05	2.18e-05	0.001326	0.007072
	19.982	0.001014	0.0001114	-2.004e-05	7.532e-05	0.001292	0.007044
	19.968	6.938e-05	1.954e-06	-8.31e-06	2.577e-05	0.001291	0.007183
	19.969	0.0006961	6.694e-05	-3.031e-05	1.123e-05	0.001372	0.007201
	20.003	-0.0002081	1.808e-05	-6.599e-05	0	0.00143	0.007125
	20.067	0.000329	3.762e-05	4.888e-06	-1.454e-05	0.00128	0.007064
	20.146	-0.0005103	2.443e-06	-5.084e-05	5.352e-05	0.001161	0.006896
	20.234	-0.0001768	2.443e-06	4.399e-06	1.321e-05	0.001016	0.006786
	20.294	0.0002551	5.863e-06	2.249e-05	-6.541e-05	0.00111	0.006685
	20.305	0.0004543	2.443e-06	5.23e-05	-8.259e-05	0.001144	0.006656
	20.283	0.0005103	6.596e-05	-1.369e-05	1.189e-05	0.001171	0.006665
	20.263	0.002323	0.0002844	-1.857e-05	7.4e-05	0.001078	0.006776
	20.307	-0.002209	-0.0002028	9.287e-06	-0.0001156	0.0009063	0.00661
	20.373	0.0003671	2.052e-05	3.666e-05	2.379e-05	0.001013	0.00649
	20.404	0.000103	6.889e-05	2.786e-05	6.079e-05	0.001028	0.006582
	20.43	0.0002842	5.375e-05	-1.955e-06	4.229e-05	0.00119	0.006419
	20.436	0.0007274	8.453e-05	7.332e-06	2.775e-05	0.0009536	0.006488
	20.446	2.238e-06	9.675e-05	4.888e-05	-8.523e-05	0.001016	0.006415
	20.475	0.000197	8.306e-05	1.369e-05	3.304e-06	0.001007	0.006364
	20.498	-8.057e-05	2.296e-05	2.493e-05	-2.379e-05	0.0009225	0.006344
	20.541	0.0002954	7.769e-05	-3.275e-05	-3.171e-05	0.001115	0.006269
	20.607	-0.0006334	-1.906e-05	-5.279e-05	-7.268e-05	0.0009832	0.006159
	20.641	0.0003536	6.01e-05	-2.297e-05	-1.52e-05	0.001044	0.006243
	20.647	9.4e-05	5.717e-05	-5.572e-05	-9.25e-06	0.0009743	0.006146
	20.654	0.001356	0.000191	-4.253e-05	9.845e-05	0.001088	0.006169
	20.698	-0.0008013	-7.525e-05	3.666e-05	-7.796e-05	0.001041	0.006069
	20.781	0.0003357	-4.886e-06	-1.466e-06	6.211e-05	0.0008945	0.005996
	20.866	0.0001522	-1.026e-05	-5.67e-05	2.577e-05	0.001032	0.00584
	20.922	7.162e-05	7.622e-05	-5.475e-05	-1.255e-05	0.0009492	0.005879
	20.989	0.0006222	3.86e-05	8.016e-05	1.321e-06	0.0009876	0.005702
	21.063	-0.0006065	-1.564e-05	-4.155e-05	-4.955e-05	0.001004	0.005635
	21.127	0.0004588	3.616e-05	-4.888e-05	-1.255e-05	0.0007998	0.005524
	21.172	0.0001634	2.541e-05	-3.91e-05	-3.502e-05	0.0007703	0.0055
	21.198	0.0006244	9.528e-05	6.257e-05	3.634e-05	0.0008841	0.005495
	21.234	0.0003469	1.466e-05	-1.369e-05	4.559e-05	0.0007584	0.005441
	21.305	-0.000752	1.954e-06	2.591e-05	1.982e-05	0.0008427	0.005345
	21.359	5.819e-05	-4.886e-05	-1.809e-05	2.379e-05	0.0007673	0.005316
	21.393	0.0006289	0.0001182	-9.238e-05	9.382e-05	0.0008264	0.005295
	21.421	0.0005058	6.205e-05	-3.617e-05	5.088e-05	0.0008501	0.005237
	21.477	9.624e-05	4.446e-05	-1.857e-05	4.096e-05	0.0007658	0.005103
	21.548	-0.0001925	2.443e-05	3.422e-06	-1.255e-05	0.0007717	0.005031
	21.637	3.133e-05	2.15e-05	-5.475e-05	-7.598e-05	0.0009329	0.004977
	21.709	-4.924e-05	-2.003e-05	-3.959e-05	1.652e-05	0.0007791	0.004931
	21.76	0.0009176	8.355e-05	-4.106e-05	1.982e-06	0.0006254	0.004829
	21.799	1.343e-05	-3.078e-05	-3.031e-05	2.18e-05	0.0007584	0.004805
	21.836	0.0004834	7.427e-05	1.466e-06	1.388e-05	0.0007244	0.004798
	21.886	0.0007073	3.029e-05	-7.772e-05	9.779e-05	0.0007998	0.004762
	21.961	0.0008908	9.381e-05	1.271e-05	-2.114e-05	0.0008486	0.00467
	22.093	-0.002469	-0.0002761	-4.595e-05	-0.0001031	0.0007333	0.004439
	22.194	0.000611	0.000127	-2.64e-05	9.779e-05	0.0007599	0.004407
	22.245	-2.686e-05	2.541e-05	7.332e-06	-2.775e-05	0.0007422	0.004375
	22.266	0.001629	0.0002536	4.253e-05	5.88e-05	0.000584	0.004378
	22.299	-0.00107	-4.495e-05	-1.075e-05	5.088e-05	0.0005411	0.004285
	22.306	0.001041	0.0001134	-2.444e-05	-1.982e-06	0.0007259	0.004297
	22.319	0.0004834	5.472e-05	2.933e-06	2.973e-05	0.0008205	0.004331
	22.369	0.0001679	7.574e-05	-5.866e-06	7.532e-05	0.0005973	0.004268
	22.465	-0.000987	-5.326e-05	-4.399e-05	-9.25e-05	0.0004968	0.004178
	22.563	-0.0003066	-4.398e-06	-1.564e-05	-1.586e-05	0.0006209	0.004121
	22.631	0.0003178	-6.352e-06	4.888e-06	-8.655e-05	0.0004746	0.003996
	22.654	0.0004476	9.039e-05	-2.688e-05	2.048e-05	0.0006461	0.003981
	22.663	-7.162e-05	-1.27e-05	7.821e-06	4.163e-05	0.0006195	0.00392
	22.647	0.001278	0.0001544	-2.297e-05	9.845e-05	0.0004273	0.00397
	22.641	0.0007073	6.205e-05	1.515e-05	-9.25e-06	0.0004968	0.004019
	22.679	-0.0007073	-2.785e-05	7.332e-06	6.607e-05	0.0005337	0.00396
	22.739	0.0006871	6.694e-05	-2.102e-05	1.321e-05	0.0004716	0.003926
	22.811	-0.0003984	-2.101e-05	-2.346e-05	7.4e-05	0.0003992	0.003873
	22.914	-0.0007475	-1.857e-05	-7.821e-05	-3.964e-05	0.0005175	0.003768
	22.989	0.0007878	7.134e-05	-3.422e-06	-2.775e-05	0.000615	0.00375
	23.034	0.0001298	-4.886e-07	-5.377e-06	7.796e-05	0.0004672	0.003657
	23.038	0.001949	0.0002985	1.466e-06	-1.982e-06	0.0004273	0.003698
	23.08	-0.001515	-0.0001412	-8.847e-05	-4.03e-05	0.0005426	0.003544
	23.142	0.0005551	2.052e-05	-2.249e-05	1.321e-05	0.0001907	0.003554
	23.183	-0.0001477	6.547e-05	-5.963e-05	-3.502e-05	0.0005455	0.003575
	23.225	0.0003715	7.622e-05	5.181e-05	7.268e-05	0.0003888	0.003546
	23.276	0.001177	0.0001544	2.933e-06	5.22e-05	0.0003844	0.003483
	23.361	-0.000846	-9.968e-05	4.937e-05	-3.105e-05	0.0003533	0.003383
	23.437	0.0002484	4.544e-05	8.799e-06	1.388e-05	0.0005041	0.003391
	23.476	0.0002149	6.645e-05	5.866e-06	1.388e-05	0.0003474	0.003326
	23.506	0.001368	0.0001544	2.688e-05	9.977e-05	0.0003755	0.003362
	23.549	-0.0006491	0	-3.373e-05	2.841e-05	0.0003726	0.003325
	23.623	0.0003201	-1.466e-06	-1.369e-05	-9.845e-05	0.000374	0.003227
	23.705	-0.0005282	-5.766e-05	2.737e-05	-4.361e-05	0.0004731	0.003122
	23.754	0.0009758	0.0001564	2.786e-05	2.907e-05	0.0003933	0.003098
	23.808	0.0003514	9.626e-05	-4.888e-07	3.964e-06	0.0004997	0.00317
	23.894	-0.0008483	-0.0001334	-3.422e-06	-5.154e-05	0.0002011	0.002963
	23.956	-0.0003693	1.564e-05	-1.711e-05	5.682e-05	0.0004539	0.002975
	23.953	0.001316	0.0001534	-3.471e-05	7.796e-05	0.0002735	0.003014
	23.952	0.001309	0.000256	-3.666e-05	-2.643e-06	0.0002853	0.003022
	24.016	-0.001799	-0.0001515	-4.839e-05	5.55e-05	0.0002469	0.002929
	24.088	0.0001858	2.785e-05	-2.591e-05	9.514e-05	0.0002839	0.002947
	24.145	0.0001231	2.052e-05	1.515e-05	1.454e-05	0.0002765	0.002888
	24.211	0.0002641	-1.075e-05	4.888e-07	-2.445e-05	0.0002765	0.002837
	24.273	0.0002081	3.225e-05	-4.79e-05	-1.982e-05	0.0004554	0.002777
	24.339	-0.0004387	6.401e-05	4.888e-06	-3.7e-05	0.0002277	0.00273
	24.4	-0.0006558	4.886e-06	-5.866e-06	-8.457e-05	0.0003001	0.002725
	24.422	0.0007319	-4.886e-06	4.399e-06	0	0.000408	0.002762
	24.404	0.001242	0.000149	-7.821e-06	1.321e-05	0.0002395	0.002733
	24.417	0.0002529	2.101e-05	-6.354e-06	3.37e-05	0.0002942	0.002702
	24.481	0.0002753	2.59e-05	1.955e-05	-5.286e-05	0.0002735	0.002681
	24.556	-0.0005237	-5.912e-05	2.737e-05	-4.823e-05	0.000309	0.002625
	24.66	0.0002283	3.42e-06	-8.505e-05	-5.286e-05	0.0002484	0.002555
	24.735	0.0003671	5.424e-05	-1.955e-06	6.475e-05	0.000139	0.00253
	24.817	-0.0002619	1.564e-05	1.466e-05	5.22e-05	0.0002425	0.002483
	24.867	0.0003648	2.052e-05	6.354e-06	-2.643e-06	0.0003297	0.00246
	24.884	0.0004006	0.0001002	-2.249e-05	-1.982e-05	0.0003578	0.002436
	24.889	0.0004767	8.013e-05	1.857e-05	8.193e-05	4.435e-05	0.002457
	24.922	-0.0001567	7.232e-05	3.422e-05	-3.964e-06	0.0001183	0.002419
	24.983	-0.0003491	2.394e-05	-2.102e-05	-1.586e-05	0.0001271	0.002356
	25.043	0.0004297	2.296e-05	-1.173e-05	-3.964e-05	0.0001464	0.002362
	25.094	0.000329	1.466e-05	4.546e-05	1.85e-05	0.0002011	0.002332
	25.139	0.0002372	0.0001114	-2.297e-05	1.321e-06	0.0001168	0.002339
	25.205	-0.0005931	-7.622e-05	1.564e-05	-3.502e-05	4.731e-05	0.002247
	25.284	0.0006423	7.72e-05	3.422e-05	4.229e-05	0.000411	0.002258
	25.358	-0.0001611	-3.078e-05	-5.963e-05	1.718e-05	0.0002247	0.002235
	25.418	2.238e-06	-2.394e-05	5.866e-06	1.784e-05	0.0002188	0.002173
	25.451	0.0005707	5.521e-05	-1.222e-05	-2.246e-05	8.871e-05	0.002166
	25.472	-0.0001835	-6.841e-05	-7.332e-05	-2.246e-05	0.0001907	0.002147
	25.493	0.0009333	0.0001182	-1.026e-05	5.682e-05	0.0001833	0.00216
	25.54	0.0004812	5.326e-05	-1.76e-05	4.823e-05	0.0002794	0.00214
	25.629	-0.0003917	-1.515e-05	-5.377e-05	7.268e-06	5.322e-05	0.002065
	25.722	0.0001007	4.398e-05	-3.275e-05	-6.343e-05	0.0001153	0.002004
	25.795	0.000376	6.303e-05	5.866e-06	6.607e-05	0.00017	0.002001
	25.85	-0.000611	-3.958e-05	-2.933e-06	4.889e-05	0.0001922	0.001999
	25.851	0.001032	0.0001021	-1.564e-05	0.0001553	0.0002484	0.002015
	25.825	0.0002842	2.248e-05	-8.799e-05	1.123e-05	0.0001449	0.001956
	25.8	0.0006647	7.769e-05	-2.591e-05	9.25e-06	0.0001804	0.002017
	25.789	0.0004118	8.991e-05	3.813e-05	4.823e-05	0.000105	0.001991
	25.808	-0.0005327	-6.645e-05	6.354e-06	-8.589e-06	0.000173	0.002
	25.837	0.0001164	-1.27e-05	-3.666e-05	-4.559e-05	0.0001079	0.002012
	25.857	1.791e-05	-9.284e-06	-2.64e-05	-2.643e-06	5.914e-05	0.001984
	25.88	-0.0001835	-2.736e-05	-5.572e-05	-3.171e-05	3.696e-05	0.001962
		Data not included in Fig 8
	z10% (m)	1,4-1,6	1,6-1,7	1.7	2.1	3	3.5
	z1% (m)	2.8	3,1-3,2	3.3	4.2	6.4	7,3-7,4

## Sheet: IRRADIANCE - Puyuhuapi
	Puyuhuapi Channel - Summer (Data for Figs 8 and 12)								Maximum values
									10 % of maximum values
	Depth	EdZ305	EdZ313	EdZ320	EdZ340	EdZ380	EdZ395		1 % of maximum values
	m	µW/(sr·cm²nm)	µW/(sr·cm²nm)	µW/(sr·cm²nm)	µW/(sr·cm²nm)	µW/(sr·cm²nm)	µW/(sr·cm²nm)
	0.432	0.4584	1.551	2.554	4.615	5.66	6.235
	0.46	0.502	1.686	2.77	4.986	6.068	6.626
	0.491						18.43
	0.648	2.955
	0.84	2.458	8.768	15.32	36.52	67.66	79.18
	0.883	1.89	6.433	11.28	27.06	50.21	58.72
	0.884	1.468	5.344	9.388	22.62	42.23	49.57
	0.892	1.303	4.886	8.585	20.64	38.19	44.8
	0.898	1.383	5.589	9.874	24.13	45.58	53.92
	0.906	1.32	4.958	8.729	21.08	39.16	46.13
	0.902	1.33	5.326	9.367	22.54	41.6	48.96
	0.903	1.383	5.256	9.223	22.06	40.47	47.54
	0.903	1.539	5.895	10.36	24.96	46.43	54.72
	0.904	1.566	5.7	9.994	24.01	44.4	52.22
	0.917	1.549	6.093	10.74	26.23	49.46
	0.955	1.44	5.811	10.32	25.82	50.32	59.99
	0.986	1.302	4.669	8.314	21.04	41.36	49.32
	1.015	1.148	4.87	8.756	22.92	46.94	56.86
	1.028	1.117	4.795	8.625	22.48	45.68	55.15
	1.042	1.087	4.293	7.739	20.19	41.08	49.51
	1.079	1.087	4.229	7.631	20.19	41.78	50.68
	1.097	0.9813	4.412	7.987	21.21	43.82
	1.109	0.9771	3.405	6.197	16.81	36.2	44.27
	1.158	0.8177	3.793	6.998	19.72	44.16	54.57
	1.185	0.7548	2.892	5.321	14.93	33.25	41.07
	1.213	0.6924		5.919	16.76	37.49	46.51
	1.217	0.7882		5.991	17.03	38.33	47.61
	1.232	0.8346	3.618	6.754	19.69	46.04
	1.234	0.5488	2.344	4.132	11.45	24.57	30.15
	1.24	0.7907	3.443	6.412	18.9	44.59
	1.245	0.6284	2.753	5.073	14.83	34.6	43.43
	1.26	0.6713	2.98	5.111	15.37	37.28	47.18
	1.327	0.469	2.11	4.152	12.62	30.64	38.98
	1.402	0.4759	2.194	3.673	11.62	29.85	38.6
	1.471	0.3066	1.447	2.69	8.636	22.41	28.99
	1.551	0.4171	2.045		15.25	44.53	59.46
	1.612	0.2946	1.474		9.482	27.01	35.72
	1.656	0.3301	1.705	3.406	12.94	40.43	54.93
	1.706	0.2351	1.228	2.454	8.651	26.2	35.21
	1.757	0.2478	1.328	2.698	10.99	35.81	49.12
	1.813	0.1596	0.8736	1.774	6.279	20.34	27.9
	1.834	0.1366	0.7507	1.531	5.507	18.26	25.27
	1.877	0.1098	0.611	1.257	5.439	17.78	24.4
	1.906	0.1312	0.7451	1.548	6.315	22.47	31.74
	1.95	0.09824	0.5603	1.158	4.801	16.09	22.25
	1.996	0.109	0.6484	1.37	5.642	21.22	30.4
	2.029	0.09277	0.5375	1.133	5.255	19.05	26.98
	2.069	0.1222	0.7583	1.636	7.391	30.79	45.34
	2.11	0.07491	0.465	0.9972	4.351	16.89	24.34
	2.147	0.07584	0.4729	1.026	4.844	20.59	30.62
	2.193	0.0636	0.4023	0.8713	4.365	17.44	25.26
	2.216	0.06736	0.4229	0.9171	4	16.29	23.78
	2.251	0.06613	0.437	0.9639	5.145	22.73	34.01
	2.271	0.05368	0.3428	0.7522	3.695	15.5	22.72
	2.306	0.06021	0.3962	0.8797		20.24	30.39
	2.364	0.03776	0.264	0.5905		13.82	20.98
	2.418	0.03837	0.2654	0.602	3.274	17.06	26.09
	2.477	0.03489	0.2564	0.5857	3.36	15.39	23.81
	2.521	0.03187	0.2221	0.5083	2.874	14.76	22.64
	2.559	0.02803	0.2049	0.4727	2.745	13.54	21.15
	2.59	0.02511	0.1819	0.4179	2.392	11.81	18.19
	2.611	0.02375	0.1682	0.3892	2.265	12.3	19.22
	2.644	0.02487	0.1866	0.4378	2.664	15.15	23.92
	2.694	0.02307	0.1804	0.4295	2.732	15.37	24.42
	2.755	0.01952	0.1601	0.3863	2.59	15.64	25.66
	2.805	0.0137	0.1115	0.2668	1.783	10.47	16.92
	2.853	0.01486	0.1191	0.2875	1.987	12.6	20.69
	2.904	0.01202	0.1014	0.2463	1.729	11.04	18.15
	2.938	0.01253	0.09721	0.2376	1.686	10.68	17.6
	2.973	0.01021	0.08845	0.2177	1.577	10.36	17.26
	3.016	0.009718	0.08182	0.2028	1.496	10.18	17.1
	3.053	0.007733	0.07233	0.1798	1.341	8.856	14.72
	3.09	0.008915	0.07598	0.191	1.461		18.81
	3.131	0.00801	0.06973	0.1757	1.385		15.54
	3.171	0.006421	0.06243	0.1586	1.269	9.365	15.99
	3.205	0.008102	0.06731	0.1732	1.424	10.98	19.16
	3.261	0.005248	0.05194	0.1343	1.124	8.894	16.08
	3.306	0.006312	0.05933	0.1556	1.351	10.78	17.45
	3.335	0.005768	0.04966	0.1294	1.118	8.938	15.89
	3.388	0.005027	0.04859	0.1284	1.173	10.19	17.28
	3.435	0.003601	0.03889	0.1029	0.9335	8.014	14.05
	3.48	0.004376	0.03941	0.1056	0.9952	8.9	15.78
	3.543	0.00318	0.03129	0.08391	0.7997	7.257	12.51
	3.599	0.002321	0.02812	0.0767	0.7674	7.394	13.42
	3.647	0.003236	0.02727	0.0751	0.7763	7.755	14.24
	3.696	0.002305	0.02568	0.07072	0.7479	7.643	13.6
	3.734	0.002388	0.02105	0.05809	0.6166	6.303	11.53
	3.77	0.002111	0.02409	0.06778	0.7526	8.051	15.7
	3.808	0.002263	0.01966	0.0551	0.6127	6.623	11.61
	3.849	0.001321	0.01794	0.05078	0.5763	6.344	11.95
	3.898	0.001542	0.01591	0.04521	0.5194	5.808	10.9
	3.959	0.0008035	0.01743	0.05048	0.6125	7.262	14.33
	4.01	0.001054	0.0131	0.03816	0.467	5.683	10.28
	4.034	0.003154	0.01195	0.03439	0.4197	5.031	9.85
	4.075	-4.476e-06	0.01273	0.03784	0.482	6.105	11.8
	4.109	0.001638	0.01047	0.03047	0.3872	4.862	9.175
	4.123	0.0008841	0.01067	0.03132	0.4058	5.179	10.27
	4.148	0.001137	0.01095	0.03267	0.4333	5.701	11.03
	4.189	0.0007363	0.008951	0.02689	0.36	4.804	9.271
	4.229	0.001157	0.008851	0.02649	0.3639	4.934	9.826
	4.278	0.0002663	0.007759	0.02384	0.3367	4.758	9.483
	4.323	0.0002372	0.00772	0.02338	0.3392	4.93	9.948
	4.35	0.0004857	0.007278	0.02228	0.3252	4.774	9.582
	4.373	0.002513	0.007922	0.02401	0.356	5.32	10.91
	4.421	-0.0005125	0.006345	0.02018	0.308	4.789	9.425
	4.46	0.0005327	0.005663	0.01744	0.2655	4.16	8.342
	4.482	0.001101	0.005826	0.01796	0.2769	4.299	8.904
	4.521	0.0004834	0.00546	0.01701	0.2673	4.197	8.683
	4.571	0.000573	0.004901	0.0155	0.2532	4.261	8.657
	4.628	0.0002753	0.004062	0.01335	0.223	3.851	8.009
	4.679	0.0006289	0.003902	0.01266	0.2221	3.991	8.669
	4.711	0.0006647	0.003686	0.01164	0.2102	3.894	8.083
	4.755	0.0001253	0.003437	0.01119	0.2013	3.682	8.054
	4.768	0.0009982	0.003307	0.01056	0.1938	3.675	7.534
	4.791	8.281e-05	0.003081	0.01013	0.1825	3.366	7.157
	4.844	-0.000291	0.003082	0.01009	0.186	3.488	7.62
	4.868	0.001074	0.003096	0.009969	0.1906	3.749	8.132
	4.895	0.0002686	0.002606	0.008619	0.1669	3.339	7.144
	4.936	7.162e-05	0.002215	0.007738	0.1544	3.225	7.104
	4.966	0.001269	0.002392	0.007754	0.1568	3.291	7.357
	5.022	-0.0007722	0.001892	0.006861	0.144	3.198	7.014
	5.064	0.0005148	0.001975	0.006596	0.143	3.216	7.291
	5.078	0.001193	0.001894	0.006161	0.1318	2.94	6.436
	5.117	-0.0003872	0.001691	0.006067	0.1322	2.965	6.757
	5.142	0.001206	0.001639	0.005445	0.1179	2.696	5.91
	5.171	0.0001164	0.001752	0.006043	0.1324	3.009	7.204
	5.21	0.0001164	0.001619	0.005544	0.1253	3.038	6.673
	5.25	0.0005148	0.001456	0.004894	0.1115	2.649	5.955
	5.288	-4.924e-05	0.001228	0.004319	0.1026	2.548	5.791
	5.324	-0.0001768	0.001081	0.004087	0.0988	2.539	5.935
	5.354	0.0007923	0.001169	0.004072	0.1007	2.63	6.12
	5.387	-4.476e-06	0.001052	0.003591	0.08969	2.393	5.521
	5.419	0.0006289	0.0009078	0.00337	0.08504	2.311	5.402
	5.447	0.0003894	0.0008614	0.003226	0.08333	2.307	5.583
	5.48	0.0002283	0.000923	0.003288	0.08672	2.473	5.94
	5.535	-0.0006916	0.0006997	0.002839	0.07603	2.214	5.074
	5.587	0.0007811	0.0007442	0.002418	0.06646	1.932	4.605
	5.635	1.791e-05	0.0006494	0.002403	0.06756	2.037	4.98
	5.662	0.0001768	0.0006665	0.002509	0.07052	2.183	5.394
	5.678	0.0007207	0.0006538	0.002227	0.06394	2.019	4.868
	5.706	0.001209	0.0006025	0.002189	0.06237	1.984	4.86
	5.765	-0.002012	0.0003914	0.00196	0.05975	1.962	4.842
	5.814	0.001179	0.000513	0.001702	0.05274	1.786	4.352
	5.855	0.0006983	0.0004451	0.001614	0.04953	1.716	4.317
	5.918	0.0007207	0.0003611	0.001492	0.04715	1.691	4.265
	5.992	-0.0003044	0.0003371	0.001259	0.04273	1.596	3.999
	6.056	0.0005797	0.0003034	0.001118	0.03859	1.486	3.85
	6.115	0.0001276	0.0002927	0.001219	0.04342	1.754	4.762
	6.161	0.0003738	0.0002839	0.0009752	0.03779	1.562	3.927
	6.192	0.0006535	0.0002639	0.0008843	0.03393	1.416	3.697
	6.208	0.00015	0.0001818	0.0008906	0.03206	1.359	3.541
	6.254	7.833e-05	0.0001832	0.0007244	0.02951	1.269	3.328
	6.281	0.0004476	0.0002722	0.0007357	0.02942	1.286	3.48
	6.316	4.476e-05	0.0002316	0.0007097	0.02976	1.343	3.624
	6.365	0.0007744	0.0001583	0.0006956	0.02797	1.307	3.503
	6.421	-0.0008035	0.0001529	0.0006682	0.02657	1.272	3.492
	6.476	0.0002932	6.694e-05	0.0005739	0.02368	1.175	3.155
	6.514	0.0008751	0.000172	0.0005436	0.02306	1.147	3.159
	6.55	4.476e-05	7.867e-05	0.0004825	0.02351	1.194	3.371
	6.571	0.0008483	0.0001534	0.0004575	0.02148	1.116	3.001
	6.6	-0.0007878	7.329e-06	0.0004272	0.01949	1.016	2.81
	6.621	0.001352	0.0002096	0.0004507	0.01972	1.048	2.99
	6.642	0.0003044	0.000191	0.0004961	0.02137	1.159	3.33
	6.688	-0.0007789	5.717e-05	0.0002977	0.01916	1.085	3.004
	6.739	0.001484	0.0001818	0.0003334	0.01745	1.002	2.848
	6.807	-0.001291	-2.492e-05	0.0003138	0.01629	0.9671	2.744
	6.871	5.819e-05	4.251e-05	0.0002293	0.01501	0.92	2.651
	6.867	0.002428	0.0002541	0.0002605	0.01466	0.8898	2.589
	6.893	-0.0003626	-0.00013	0.0002561	0.01504	0.9279
	6.942	7.833e-05	6.694e-05	0.000239	0.01465	0.9304
	6.986	0.0002507	6.108e-05	0.0002224	0.01327	0.8669	2.559
	7.045	-0.0001768	1.466e-06	0.0002322	0.01212	0.8133	2.419
	7.092	0.0007565	8.404e-05	0.0002473	0.01158	0.8145	2.451
	7.139	2.91e-05	3.42e-06	0.0001789	0.01066	0.7654	2.32
	7.185	0.0008013	0.0001051	0.0002253	0.009846	0.7221	2.193
	7.224	-0.001036	-2.248e-05	0.000174	0.01021	0.7628	2.331
	7.276	-0.0007162	3.42e-06	9.678e-05	0.009859	0.7624	2.348
	7.311	0.0009154	0.0001451	0.0001491	0.009928	0.7824	2.431
	7.348	-0.0003335	3.176e-05	0.0001002	0.008565	0.6881	2.15
	7.38	0.001222	9.43e-05	9.238e-05	0.007715	0.6204	1.935
	7.41	0.0001119	-2.296e-05	7.87e-05	0.007693	0.6423	2.014
	7.473	-0.0005081	7.818e-06	4.644e-05	0.007627	0.6603	2.099
	7.506	0.0003626	3.469e-05	0.0001242	0.007091	0.6323	2.027
	7.519	0.0007654	9.528e-05	6.257e-05	0.007025	0.6217	1.99
	7.548	0.0008885	3.469e-05	2.395e-05	0.007393	0.6696	2.16
	7.606	-0.001016	-3.127e-05	8.554e-05	0.006648	0.6165	1.996
	7.662	0.0001119	6.841e-05	0.0001017	0.005882	0.5546	1.804
	7.7	0.0005282	-9.772e-06	5.181e-05	0.005664	0.5327	1.741
	7.727	0.0004073	2.687e-05	5.181e-05	0.005258	0.5082	1.669
	7.762	0.0005797	5.472e-05	4.399e-05	0.005002	0.4952	1.635
	7.801	-0.0005774	-4.251e-05	4.937e-05	0.004805	0.4888	1.626
	7.848	0.0002798	3.665e-05	1.026e-05	0.00487	0.5144	1.722
	7.885	0.0003491	3.078e-05	5.768e-05	0.004683	0.5149	1.743
	7.922	0.0003201	-1.857e-05	2.493e-05	0.004535	0.5021	1.71
	7.952	0.001177	8.306e-05	-4.399e-05	0.004048	0.4551	1.55
	8.01	-0.0006244	-8.795e-05	-8.31e-06	0.003606	0.4163	1.42
	8.067	0.0005282	4.153e-05	5.181e-05	0.003532	0.4106	1.415
	8.124	0.0003044	1.808e-05	-3.177e-05	0.003161	0.3968	1.384
	8.178	8.057e-05	3.469e-05	-2.933e-06	0.002846	0.3653	1.281
	8.224	-0.0005148	-6.205e-05	1.906e-05	0.002718	0.3549	1.252
	8.263	-0.0001656	-4.007e-05	4.888e-07	0.002889	0.3764	1.339
	8.265	0.001141	5.912e-05	5.768e-05	0.002784	0.3733	1.338
	8.263	0.0001388	4.153e-05	-2.004e-05	0.002608	0.3482	1.242
	8.273	0.0007453	5.277e-05	6.061e-05	0.002593	0.3432	1.223
	8.298	-0.0003357	-3.909e-05	2.249e-05	0.002515	0.3409	1.217
	8.332	8.729e-05	-4.837e-05	2.493e-05	0.002406	0.3384	1.216
	8.356	0.000893	4.104e-05	-1.418e-05	0.002365	0.332	1.196
	8.399	0.001052	0.0001026	-2.297e-05	0.002349	0.3237	1.173
	8.478	-0.002504	-0.0002287	-7.332e-06	0.002035	0.3039	1.114
	8.541	0.0009064	5.863e-06	7.039e-05	0.001919	0.2863	1.058
	8.557	0.0003626	3.518e-05	-6.403e-05	0.001785	0.2817	1.043
	8.568	0.0002261	0	-2.786e-05	0.001773	0.2832	1.05
	8.57	-6.714e-05	9.284e-06	1.369e-05	0.00187	0.2947	1.096
	8.569	0.0004924	7.134e-05	-5.328e-05	0.001764	0.2852	1.061
	8.572	5.819e-05	4.398e-05	6.354e-06	0.001764	0.2788	1.036
	8.581	6.043e-05	2.736e-05	2.444e-06	0.001788	0.2802	1.042
	8.587	0.0002037	-1.466e-06	3.422e-05	0.001699	0.2766	1.029
	8.586	0.0001007	-1.026e-05	-4.888e-07	0.001705	0.2713	1.009
	8.581	0.0003245	-3.518e-05	2.786e-05	0.001789	0.2789	1.036
	8.574	4.029e-05	9.284e-06	-8.799e-06	0.001831	0.2936	1.092
	8.571	0.0003917	8.062e-05	2.591e-05	0.001818	0.291	1.081
	8.571	0.0002059	7.329e-05	-7.332e-06	0.001853	0.2957	1.097
	8.579	0.0006759	0.0001397	2.297e-05	0.001724	0.273	1.017
	8.606	-0.0007722	-2.785e-05	-3.177e-05	0.001542	0.2543	0.946
	8.628	0.0003111	9.577e-05	4.106e-05	0.001589	0.2577	0.9627
	8.646	0.0004722	3.762e-05	1.466e-06	0.001612	0.2626	0.9859
	8.681	-0.0006379	-3.371e-05	-2.786e-05	0.001607	0.2657	1.004
	8.693	0.0001276	2.345e-05	-1.222e-05	0.001551	0.2616	0.9888
	8.682	0.001871	0.0001182	-7.332e-06	0.001674	0.27	1.022
	8.7	-9.848e-05	-3.518e-05	-3.568e-05	0.001502	0.2606	0.9873
	8.759	-0.001032	-4.007e-05	-6.208e-05	0.001284	0.239	0.9085
	8.8	0.0002529	8.013e-05	-4.106e-05	0.00134	0.2287	0.8739
	8.83	0.0006379	7.232e-05	-3.568e-05	0.001198	0.2273	0.8714
	8.885	-0.00094	-0.0001344	-8.701e-05	0.001273	0.2292	0.8891
	8.933	0.001312	9.43e-05	1.515e-05	0.001131	0.2182	0.8525
	8.997	-0.001025	-9.381e-05	-8.505e-05	0.00113	0.2088	0.8224
	9.059	-0.0006804	-5.228e-05	-2.542e-05	0.0009666	0.2009	0.7973
	9.072	0.002594	0.0001779	-1.222e-05	0.0009547	0.1941	0.7715
	9.102	0.0002283	-5.179e-05	2.395e-05	0.0009898	0.188	0.7479
	9.182	-0.0006491	-0.000108	-6.892e-05	0.0008973	0.1815	0.7285
	9.25	-0.0001231	-3.518e-05	2.151e-05	0.0007479	0.1684	0.6794
	9.298	0.0004722	9.284e-06	4.399e-06	0.0007195	0.1568	0.6336
	9.353	0.0001925	3.469e-05	1.564e-05	0.0006204	0.1476	0.5965
	9.426	-0.0004432	-3.762e-05	-2.297e-05	0.0006118	0.1378	0.5589
	9.491	-0.0003268	-3.371e-05	-0.0001154	0.0005788	0.1306	0.5332
	9.528	0.0004499	5.717e-05	-1.711e-05	0.0005107	0.1254	0.5128
	9.545	0.000893	9.919e-05	-3.666e-05	0.0005425	0.1229	0.5034
	9.587	5.148e-05	-4.886e-06	-0.0001154	0.0004585	0.1142	0.4686
	9.642	-0.0004611	-3.274e-05	3.079e-05	0.0004486	0.1079	0.443
	9.691	0.0003984	4.495e-05	-1.026e-05	0.000483	0.1026	0.4218
	9.715	0.0005842	1.466e-05	3.91e-05	0.0003396	0.09645	0.3977
	9.756	0.0006558	2.443e-05	-6.697e-05	0.0003403	0.09084	0.375
	9.819	-0.0006647	-4.251e-05	2.884e-05	0.0002418	0.08555	0.3539
	9.882	0.0001209	-5.912e-05	-4.888e-07	0.0002286	0.08026	0.3334
	9.928	0.0005618	1.564e-05	-7.185e-05	0.0003978	0.0769	0.3202
	9.963	0.0002372	3.42e-06	-5.817e-05	0.0003	0.07291	0.304
	10.014	0.0007005	2.248e-05	-2.933e-05	0.0002656	0.06865	0.2875
	10.085	-0.0002932	-5.863e-05	-7.332e-06	0.0001467	0.06024	0.2525
	10.151	0.0003447	1.368e-05	-4.253e-05	0.0001037	0.05461	0.2302
	10.192	0.0003044	7.525e-05	-4.888e-06	0.0001837	0.05267	0.2215
	10.229	0.0006379	3.811e-05	-5.377e-06	0.0001936	0.05152	0.2186
	10.287	-0.0004834	-7.036e-05	-4.546e-05	0.0001658	0.05042	0.2141
	10.339	-0.0003044	4.886e-07	-2.737e-05	0.0001407	0.04814	0.2058
	10.372	0.0006491	2.59e-05	-6.648e-05	9.052e-05	0.04622	0.1979
	10.402	0.0003514	4.984e-05	-1.466e-05	8.589e-05	0.04488	0.193
	10.453	-0.0001656	-3.616e-05	1.466e-06	6.938e-05	0.04391	0.189
	10.517	0.0002798	-1.906e-05	-1.809e-05	0.000113	0.04184	0.182
	10.57	-4.476e-06	-7.28e-05	-6.403e-05	0.0001064	0.0393	0.1718
	10.618	-0.0002731	-3.713e-05	-4.546e-05	0.0001368	0.03638	0.1597
	10.638	0.001	6.254e-05	-3.275e-05	0.0001321	0.03479	0.1524
	10.675	0.0003223	8.697e-05	1.173e-05	1.388e-05	0.03394	0.149
	10.744	-0.0001835	-6.499e-05	-3.568e-05	0.0001229	0.03258	0.1452
	10.807	-6.491e-05	-8.795e-06	-6.599e-05	3.304e-05	0.03086	0.1382
	10.879	0.0002372	8.16e-05	-5.621e-05	5.946e-06	0.02907	0.13
	10.95	0.0007207	6.401e-05	-4.204e-05	0.000115	0.02706	0.1233
	11.023	-0.0001791	6.205e-05	-3.813e-05	4.229e-05	0.02541	0.1159
	11.09	-0.0002999	-3.958e-05	-0.0001339	4.625e-05	0.02345	0.1088
	11.122	0.00235	-0.0002106	-3.471e-05	3.7e-05	0.02274	0.1042
	11.144	0.000761	-5.619e-05	-4.301e-05	8.722e-05	0.02202	0.1011
	11.147	0.001166	2.394e-05	2.444e-05	-1.982e-06	0.02139	0.09874
	11.173	-4.476e-05	5.619e-05	-4.253e-05	7.136e-05	0.02066	0.09583
	11.214	0.0003201	-1.075e-05	-3.275e-05	1.652e-05	0.02021	0.09368
	11.262	8.953e-05	-6.352e-06	-1.466e-05	-3.304e-05	0.01961	0.09233
	11.319	-1.119e-05	3.078e-05	-4.546e-05	9.25e-06	0.01938	0.09067
	11.371	0.0005036	8.502e-05	-2.102e-05	7.796e-05	0.01868	0.08874
	11.426	-0.0009288	-2.394e-05	-7.283e-05	1.718e-05	0.01773	0.08446
	11.47	-2.238e-05	5.521e-05	1.466e-06	1.189e-05	0.01669	0.07986
	11.477	0.001513	8.697e-05	3.177e-05	8.259e-05	0.0163	0.07808
	11.477	0.0006849	7.232e-05	-2.933e-05	-5.946e-06	0.01635	0.07781
	11.511	-0.0013	-0.0001197	-2.102e-05	6.871e-05	0.01607	0.07693
	11.535	0.001486	0.0001138	-2.884e-05	-2.511e-05	0.01591	0.07646
	11.565	0.0008617	6.205e-05	-6.697e-05	1.982e-05	0.01591	0.07563
	11.628	-0.0009714	-6.792e-05	3.324e-05	-1.255e-05	0.01506	0.07304
	11.689	-0.0004432	4.886e-07	-3.079e-05	1.123e-05	0.01437	0.07029
	11.712	0.00109	7.916e-05	-3.177e-05	1.784e-05	0.01381	0.06813
	11.751	-0.0007632	-4.3e-05	-3.324e-05	4.625e-06	0.01335	0.06578
	11.795	0.0003917	5.472e-05	-4.888e-07	-3.502e-05	0.01282	0.06388
	11.838	-0.000667	-9.235e-05	-3.862e-05	-3.105e-05	0.0128	0.06274
	11.863	0.001419	8.795e-05	-2.004e-05	2.445e-05	0.01258	0.06281
	11.89	0.00047	4.984e-05	-3.959e-05	-7.863e-05	0.01252	0.06262
	11.943	-0.0006983	-9.675e-05	-2.297e-05	0	0.01192	0.05985
	11.997	0.0006423	8.355e-05	-2.053e-05	2.18e-05	0.0112	0.05705
	12.056	-0.0008639	-6.792e-05	-1.466e-06	-1.982e-05	0.01068	0.05447
	12.094	0.0003648	2.981e-05	-3.519e-05	-8.589e-06	0.01016	0.05234
	12.103	0.001121	2.541e-05	-1.466e-06	2.973e-05	0.01028	0.05175
	12.144	-0.0008415	-2.492e-05	-9.043e-05	-0.0001044	0.009725	0.05153
	12.185	0.0007184	9.088e-05	-4.839e-05	-2.114e-05	0.009733	0.05138
	12.227	-0.0001141	-3.42e-06	-8.065e-05	-9.052e-05	0.009843	0.0509
	12.287	-0.0008639	-6.254e-05	-2.786e-05	-1.85e-05	0.009338	0.04921
	12.329	0.0005237	5.375e-05	-6.257e-05	4.096e-05	0.008825	0.04702
	12.369	-2.686e-05	-3.371e-05	-1.075e-05	-4.757e-05	0.008358	0.04529
	12.402	0.000282	-3.42e-06	-1.271e-05	2.775e-05	0.008318	0.04406
	12.437	0.0002372	-3.274e-05	-4.79e-05	1.652e-05	0.008188	0.04318
	12.474	0.0002372	2.296e-05	-4.497e-05	-4.691e-05	0.00783	0.04255
	12.508	0.0003335	6.352e-06	-9.287e-06	2.114e-05	0.007987	0.04221
	12.534	-9.624e-05	4.153e-05	-1.809e-05	9.448e-05	0.007689	0.04186
	12.58	-0.0001544	-4.251e-05	-4.448e-05	-1.982e-05	0.007414	0.04095
	12.634	0.0006983	4.202e-05	1.075e-05	5.814e-05	0.007139	0.03969
	12.694	-0.0007408	-0.0001119	-6.208e-05	-5.22e-05	0.006756	0.0381
	12.746	0.0004163	3.469e-05	3.031e-05	-8.589e-06	0.006409	0.0366
	12.787	-6.491e-05	-3.713e-05	-1.466e-05	1.388e-05	0.006347	0.03565
	12.805	0.0002104	-1.27e-05	-4.546e-05	1.321e-05	0.006283	0.03535
	12.807	0.0008527	5.717e-05	-5.621e-05	4.096e-05	0.006248	0.03566
	12.809	-5.372e-05	-2.834e-05	-3.617e-05	3.634e-05	0.006326	0.03595
	12.806	0.0008236	3.323e-05	-1.76e-05	-3.105e-05	0.006331	0.03599
	12.828	0.0005192	4.3e-05	-7.234e-05	-5.154e-05	0.006402	0.03546
	12.869	-0.0002529	-1.564e-05	-4.839e-05	8.589e-06	0.006261	0.0345
	12.928	-0.001415	-0.0002184	-7.772e-05	-2.445e-05	0.005797	0.03327
	12.961	0.0007274	6.303e-05	-1.271e-05	5.286e-06	0.005651	0.03249
	12.978	0.0001522	-2.101e-05	2.395e-05	-9.845e-05	0.00551	0.03199
	13.001	0.001043	0.0001231	-7.283e-05	2.907e-05	0.005575	0.03166
	13.027	-0.0003357	5.863e-06	-5.328e-05	-3.105e-05	0.005438	0.03151
	13.082	-0.0007766	-0.0001168	2.688e-05	-5.154e-05	0.005308	0.03082
	13.135	0.0002372	-1.075e-05	-4.888e-07	6.673e-05	0.005031	0.03024
	13.165	0.0006021	6.938e-05	-1.515e-05	1.454e-05	0.005036	0.02964
	13.207	0.0006759	-6.352e-06	-2.151e-05	8.986e-05	0.004704	0.02875
	13.275	-0.0007744	-9.479e-05	-6.55e-05	4.427e-05	0.004706	0.02747
	13.337	-0.0001119	1.173e-05	9.287e-06	-4.559e-05	0.00431	0.02626
	13.373	0.0002238	3.909e-05	2.835e-05	-3.568e-05	0.004209	0.02555
	13.39	0.0003715	0.0001114	-2.933e-05	1.784e-05	0.004171	0.02534
	13.404	8.729e-05	2.932e-05	1.369e-05	-4.955e-05	0.004311	0.02532
	13.406	0.001401	0.0001481	-3.764e-05	-6.409e-05	0.003959	0.02562
	13.423	-0.0001925	-5.521e-05	-4.986e-05	5.55e-05	0.004123	0.02577
	13.453	0.0003357	1.368e-05	-4.693e-05	5.22e-05	0.00427	0.02538
	13.484	-0.0003581	-7.964e-05	-4.253e-05	3.238e-05	0.004005	0.02463
	13.515	0.0007565	6.841e-05	-8.31e-05	-9.779e-05	0.003885	0.02377
	13.566	0.0005528	2.003e-05	-3.568e-05	-9.514e-05	0.00364	0.02293
	13.629	-0.0002484	-6.205e-05	-3.031e-05	-8.589e-06	0.003588	0.02207
	13.701	-0.0003514	-7.329e-06	-8.799e-06	-1.255e-05	0.003349	0.02143
	13.753	-1.791e-05	-1.466e-06	-2.444e-06	-1.586e-05	0.003295	0.02107
	13.791	0.0005103	4.886e-06	6.843e-06	-1.916e-05	0.003222	0.02099
	13.802	0.001399	0.0001358	-4.448e-05	-6.607e-06	0.003279	0.02095
	13.847	-0.001003	-0.0001212	-4.888e-07	-2.907e-05	0.003023	0.02037
	13.876	0.0005282	7.867e-05	-4.986e-05	5.814e-05	0.002932	0.01971
	13.895	0.0003491	2.101e-05	-3.568e-05	-1.652e-05	0.002945	0.01934
	13.944	-6.714e-05	-4.837e-05	-6.648e-05	-1.652e-05	0.002813	0.01878
	13.994	0.0009199	9.87e-05	-3.226e-05	1.454e-05	0.002688	0.01831
	14.084	-0.001265	-0.0001744	-8.994e-05	-2.643e-06	0.002567	0.01769
	14.149	0.0001813	4.984e-05	-1.222e-05	-0.0001374	0.002561	0.01732
	14.171	0.0006983	-9.772e-07	3.666e-05	4.427e-05	0.00241	0.01714
	14.195	-0.0004051	-6.694e-05	-7.283e-05	-1.255e-05	0.002564	0.01687
	14.205	0.001112	0.0001114	-4.253e-05	4.955e-05	0.002385	0.01668
	14.233	0.000282	-4.104e-05	-3.422e-06	-1.123e-05	0.002198	0.01632
	14.293	-0.0009624	-0.0001471	-6.11e-05	-1.718e-05	0.002091	0.01582
	14.345	0.001209	5.912e-05	-5.426e-05	3.171e-05	0.002274	0.01547
	14.422	-0.001112	-0.0001251	-9.385e-05	-5.748e-05	0.002089	0.01503
	14.501	0.00107	0.000108	-2.102e-05	-3.238e-05	0.001983	0.01455
	14.586	-0.0006692	-5.179e-05	-2.933e-06	-3.898e-05	0.00194	0.01409
	14.669	-0.001314	-0.0001217	-1.418e-05	-1.255e-05	0.001682	0.01347
	14.709	0.001697	0.0001295	2.444e-06	-1.123e-05	0.001823	0.01308
	14.75	-0.0001365	-5.619e-05	-5.866e-06	-8.589e-06	0.001675	0.01265
	14.789	0.0005416	8.746e-05	-3.471e-05	4.493e-05	0.001694	0.01238
	14.842	-0.0006513	-5.912e-05	-8.407e-05	1.784e-05	0.001502	0.01208
	14.886	1.567e-05	-9.723e-05	-3.764e-05	-2.379e-05	0.001486	0.01182
	14.912	0.001468	4.153e-05	-7.43e-05	0.0001388	0.001474	0.01176
	14.961	-0.0004185	-8.795e-06	-7.821e-05	-2.709e-05	0.001437	0.01161
	15.014	2.014e-05	-3.274e-05	-9.825e-05	3.766e-05	0.001303	0.0114
	15.057	0.001204	4.886e-07	-6.794e-05	-5.154e-05	0.001385	0.01122
	15.113	0.0001679	8.306e-06	-3.666e-05	-5.418e-05	0.001382	0.01088
	15.178	-0.0005416	-1.466e-06	-2.004e-05	-2.379e-05	0.001217	0.01044
	15.233	-0.0004073	-4.691e-05	-3.079e-05	-0.0001553	0.001178	0.009991
	15.266	0.0005685	-4.886e-06	1.222e-05	1.321e-06	0.001243	0.009771
	15.273	8.953e-06	3.274e-05	-1.124e-05	-1.454e-05	0.001264	0.009774
	15.278	0.0002037	1.515e-05	-4.888e-06	-1.321e-05	0.001301	0.009775
	15.288	0.0008169	4.104e-05	2.493e-05	-3.502e-05	0.0009728	0.009876
	15.322	-0.0001813	-8.062e-05	-6.354e-06	-8.589e-06	0.00101	0.009839
	15.364	-0.000141	1.27e-05	-6.501e-05	-4.163e-05	0.001029	0.009701
	15.391	0.001018	2.883e-05	-5.035e-05	5.418e-05	0.001227	0.009499
	15.44	-0.0004006	1.368e-05	-1.711e-05	-1.652e-05	0.001107	0.009256
	15.492	-0.0005573	-3.029e-05	-3.862e-05	-6.673e-05	0.0009078	0.009036
	15.524	0.0001768	4.886e-06	-4.888e-05	-3.238e-05	0.0009359	0.008809
	15.531	0.0006379	7.916e-05	-3.226e-05	1.388e-05	0.0009373	0.008692
	15.554	3.133e-05	1.417e-05	-7.283e-05	2.973e-05	0.0009359	0.00871
	15.599	2.91e-05	2.443e-06	-1.564e-05	-5.814e-05	0.0008767	0.008527
	15.659	-9.624e-05	-1.661e-05	-7.283e-05	2.445e-05	0.0009832	0.008436
	15.718	-5.372e-05	-2.199e-05	-3.177e-05	3.7e-05	0.0007111	0.008232
	15.76	0.0005237	-2.443e-05	2.444e-06	-5.946e-06	0.0008412	0.008049
	15.806	-3.805e-05	5.375e-06	-8.505e-05	8.325e-05	0.0007954	0.007946
	15.845	0.0003111	1.173e-05	-4.155e-05	3.304e-05	0.0008723	0.007731
	15.881	2.014e-05	2.785e-05	-1.515e-05	-4.03e-05	0.0008324	0.007556
	15.922	0.00015	3.567e-05	-5.963e-05	1.784e-05	0.0005825	0.007379
	15.952	0.000517	-2.883e-05	-2.297e-05	-1.85e-05	0.0006756	0.007277
	15.995	-0.0001477	2.443e-06	-3.373e-05	-6.607e-05	0.0007791	0.007121
	16.036	0.0005461	5.424e-05	-6.208e-05	-3.304e-05	0.0006136	0.006996
	16.077	5.148e-05	-2.932e-06	-4.497e-05	2.18e-05	0.0006594	0.006967
	16.136	-0.0007296	-5.912e-05	-7.332e-06	-8.854e-05	0.0004421	0.006832
	16.177	0.0007498	1.368e-05	-2.004e-05	-2.775e-05	0.0005559	0.006661
	16.199	0.0006155	7.427e-05	-4.693e-05	-7.664e-05	0.0005751	0.006594
	16.23	-0.0001298	4.202e-05	-5.132e-05	-3.964e-06	0.0005973	0.006514
	16.269	0.0007654	3.665e-05	-5.377e-06	-7.4e-05	0.0007037	0.006315
	16.333	-0.0003603	-5.033e-05	-6.208e-05	-6.938e-05	0.000615	0.006148
	16.377	0.0004006	2.003e-05	-0.0001295	2.907e-05	0.0005337	0.006033
	16.415	0.000197	-1.026e-05	-8.065e-05	1.454e-05	0.0003593	0.005833
	16.457	0.001135	0.0001236	-3.275e-05	1.85e-05	0.0006224	0.005728
	16.52	-0.001392	-0.0001319	-4.79e-05	-6.541e-05	0.0004302	0.005607
	16.574	0.000714	7.574e-05	-1.418e-05	-6.607e-05	0.0003031	0.005506
	16.6	0.0002261	1.564e-05	-2.249e-05	-4.03e-05	0.0004228	0.005447
	16.638	0.0002977	2.394e-05	6.354e-06	-1.454e-05	0.0004716	0.005341
	16.687	-0.0004454	-7.525e-05	0	-4.163e-05	0.0004494	0.005232
	16.739	-6.043e-05	2.15e-05	-2.444e-05	1.123e-05	0.0003193	0.005112
	16.786	8.953e-05	5.424e-05	6.354e-06	-4.955e-05	0.0003312	0.004995
	16.844	7.833e-05	6.352e-06	9.287e-06	-6.079e-05	0.0004421	0.004825
	16.904	-0.0005036	-3.127e-05	-9.092e-05	3.964e-06	0.0002572	0.0047
	16.962	0.0004722	-1.466e-05	-9.678e-05	-8.259e-05	0.0003253	0.004621
	17.002	0.0001701	-2.248e-05	1.271e-05	-5.814e-05	0.0002676	0.004531
	17.039	0.0003648	2.296e-05	-8.799e-06	-5.55e-05	0.0001523	0.004505
	17.077	0.0004163	1.222e-05	-5.768e-05	3.964e-06	0.0001981	0.004386
	17.123	4.476e-05	4.446e-05	2.444e-06	1.255e-05	0.000272	0.004318
	17.168	0.0002686	2.639e-05	1.76e-05	7.004e-05	0.0002706	0.004166
	17.204	3.133e-05	-1.466e-05	-1.955e-05	6.938e-05	0.0002676	0.004177
	17.228	0.000197	-3.323e-05	-3.862e-05	-8.589e-06	0.0003164	0.004134
	17.242	0.001359	0.0001031	-2.297e-05	3.502e-05	0.0001818	0.004068
	17.29	-0.001059	-0.0001241	-5.328e-05	-5.352e-05	0.0002188	0.003942
	17.351	-3.581e-05	-2.883e-05	-2.102e-05	2.511e-05	7.096e-05	0.003931
	17.401	-0.0002574	-1.808e-05	-4.253e-05	-1.916e-05	0.0001538	0.003819
	17.432	0.0006065	0.0001075	-3.764e-05	1.321e-06	0.0002617	0.00375
	17.464	0.0005125	6.938e-05	-8.799e-06	-6.079e-05	-1.478e-06	0.003709
	17.507	-0.0008214	-9.968e-05	-7.625e-05	-3.898e-05	9.61e-05	0.003619
	17.545	0.0002283	1.124e-05	-3.471e-05	3.766e-05	0.0001183	0.003571
	17.589	0.0002507	1.27e-05	-6.941e-05	8.193e-05	0.0002425	0.003565
	17.628	0.0006916	1.026e-05	-1.173e-05	7.07e-05	0.0002144	0.003525
	17.672	0.000141	-1.173e-05	-4.546e-05	-2.313e-05	0.0001331	0.003446
	17.738	-0.0005148	-5.033e-05	-6.697e-05	-2.114e-05	1.035e-05	0.003358
	17.798	0.0002663	3.225e-05	-3.275e-05	-5.418e-05	0.0001996	0.003301
	17.834	0.0002977	-6.352e-06	-1.711e-05	-1.718e-05	0.0002114	0.003209
	17.867	0.0009915	4.74e-05	2.786e-05	-6.079e-05	0.0001242	0.003145
	17.921	-0.0004946	-2.541e-05	-6.354e-06	1.784e-05	0.0001685	0.003148
	17.982	-0.0002104	-1.368e-05	-9.287e-05	4.691e-05	0.0001464	0.003069
	18.025	-2.462e-05	-3.078e-05	-4.595e-05	5.946e-06	0.0002247	0.003085
	18.052	9.624e-05	3.371e-05	-7.821e-06	8.589e-06	0.0001271	0.002995
	18.073	0.0005931	3.665e-05	-5.866e-06	-3.766e-05	0.0001478	0.002956
	18.113	-0.0007878	-0.0001182	-2.102e-05	2.643e-05	4.731e-05	0.002908
	18.171	0.0001074	-6.352e-06	-6.012e-05	4.229e-05	-5.914e-06	0.00289
	18.219	2.238e-06	-6.205e-05	-7.332e-06	-3.105e-05	0.0001168	0.002847
	18.264	0.0001276	0	-0.0001105	-4.427e-05	-0.0001774	0.002801
	18.302	0.001079	3.029e-05	-2.64e-05	-1.123e-05	9.314e-05	0.002718
	18.357	-0.0005953	-5.57e-05	-3.031e-05	-2.114e-05	9.906e-05	0.002662
	18.411	0.0001097	1.954e-06	-7.821e-05	-4.691e-05	-4.879e-05	0.002639
	18.463	-0.0001097	-4.007e-05	-5.719e-05	6.475e-05	3.696e-05	0.002542
	18.499	0.00113	7.329e-05	1.662e-05	-8.589e-06	-4.435e-05	0.002526
	18.556	-0.0004476	-6.841e-05	3.91e-06	-0.0001269	4.583e-05	0.002481
	18.629	-0.0005953	-6.743e-05	-2.933e-06	-8.589e-06	0	0.002414
	18.68	0.0003223	-1.222e-05	-4.448e-05	-4.559e-05	0.0001419	0.002377
	18.732	0.0006132	2.981e-05	4.497e-05	-3.304e-06	-9.61e-05	0.002308
	18.789	-0.0005953	-8.355e-05	-5.181e-05	-4.03e-05	-8.131e-05	0.002239
	18.845	0.0005058	8.795e-06	-2.737e-05	-5.946e-06	-7.688e-05	0.002223
	18.884	-0.0002932	4.398e-05	-5.621e-05	9.25e-06	-2.218e-05	0.002211
	18.916	0.001582	0.0001583	4.399e-06	2.18e-05	-0.0001153	0.002118
	18.973	-0.0004118	-1.954e-05	1.271e-05	0	9.61e-05	0.002122
	19.033	-0.0004588	-5.57e-05	-4.253e-05	1.321e-05	-5.47e-05	0.002053
	19.068	0.0008326	5.472e-05	-2.933e-05	-2.445e-05	0.0002025	0.002053
	19.106	0.0008841	0.0001007	4.399e-06	1.982e-05	-3.105e-05	0.002021
	19.172	-0.001162	-0.00015	-1.857e-05	-2.511e-05	9.906e-05	0.002001
	19.236	2.91e-05	2.296e-05	-6.941e-05	7.334e-05	-4.14e-05	0.002008
	19.261	0.0009064	9.821e-05	-1.809e-05	8.655e-05	9.906e-05	0.001913
	19.293	0.0006782	-4.398e-06	-4.106e-05	-2.246e-05	0	0.001952
	19.346	-0.001099	-0.0001153	-7.332e-05	-3.634e-05	-8.279e-05	0.001883
	19.391	0.0004969	3.078e-05	-3.324e-05	-6.145e-05	-4.879e-05	0.001837
	19.425	-2.91e-05	-4.495e-05	-1.075e-05	-2.643e-05	0	0.00186
	19.453	0.001287	9.381e-05	-2.395e-05	-5.946e-06	3.696e-05	0.001787
	19.515	-0.0006983	-8.013e-05	-7.576e-05	-4.163e-05	-3.253e-05	0.001787
	19.576	-0.001958	-7.622e-05	-8.652e-05	-0.0001169	-8.279e-05	0.001785
	19.593	0.001632	8.306e-05	-2.64e-05	6.871e-05	-0.000105	0.001735
	19.577	0.0008751	6.01e-05	-4.888e-06	-5.682e-05	-2.957e-05	0.001766
	19.569	9.624e-05	-7.085e-05	-3.275e-05	-1.718e-05	2.513e-05	0.001715
	19.57	-0.0007408	7.818e-06	-2.102e-05	-5.286e-05	-0.0001124	0.001759
	19.562	0.0008326	1.808e-05	8.799e-06	-5.22e-05	-3.844e-05	0.001748
	19.553	0.0002417	-1.075e-05	-1.809e-05	-3.502e-05	-3.105e-05	0.001769
	19.556	-1.791e-05	1.808e-05	-1.418e-05	9.25e-06	0.0001138	0.001791
	19.562	0.001124	0.000152	-6.208e-05	-4.493e-05	-0.0001286	0.001803
	19.604	-4.476e-05	-3.518e-05	-7.576e-05	3.171e-05	-0.0002114	0.001752
	19.683	-0.001773	-0.0001329	-0.0001017	-5.286e-05	-6.505e-05	0.001707
	19.743	-0.0001231	-4.398e-06	-9.336e-05	-5.748e-05	-1.183e-05	0.001721
	19.767	0.0004364	2.394e-05	-1.222e-05	-2.841e-05	-0.0002025	0.001627
	19.761	0.000432	1.661e-05	-2.053e-05	-1.321e-05	-0.0002114	0.001675
	19.755	0.0006289	6.841e-05	-7.919e-05	-2.511e-05	-3.548e-05	0.001612
	19.753	0.0006983	9.577e-05	-5.768e-05	-2.907e-05	-3.105e-05	0.001673
	19.784	-0.001421	-0.0001906	-8.163e-05	1.321e-06	-0.0001671	0.001602
	19.812	0.001654	2.101e-05	-4.888e-06	2.775e-05	-0.0001523	0.001634
	19.849	-0.0003626	-4.544e-05	-7.821e-06	-7.995e-05	-8.723e-05	0.00163
	19.892	-0.0003626	-0.0001207	-5.377e-05	-2.445e-05	1.626e-05	0.00159
	19.925	8.281e-05	-7.134e-05	-0.0001051	-3.238e-05	-0.0001286	0.001573
	19.921	0.0004029	1.515e-05	-8.31e-06	5.286e-06	-3.253e-05	0.001573
	19.912	0.0003178	1.222e-05	-7.332e-06	-1.586e-05	-0.0002203	0.001537
	19.907	0.001513	0.0001036	-6.794e-05	9.25e-06	-0.0001818	0.00156
	19.927	-0.0003738	-5.472e-05	-3.275e-05	-4.823e-05	-9.314e-05	0.00156
	19.96	-0.0002328	-3.811e-05	-9.923e-05	-0.0001103	-0.000139	0.001554
	19.98	0.001766	8.111e-05	-3.862e-05	1.321e-06	-2.218e-05	0.001564
	20.039	-0.001889	-0.0002287	-2.591e-05	-0.0001262	-0.0001227	0.001557
	20.11	-0.000141	-1.661e-05	-2.542e-05	-4.757e-05	-0.0002425	0.001485
	20.145	0.0008997	6.596e-05	-6.208e-05	2.114e-05	-3.548e-05	0.001476
	20.202	-0.0007117	-7.085e-05	-6.208e-05	-3.171e-05	-2.661e-05	0.001438
	20.249	0.0006983	5.619e-05	-1.564e-05	-1.454e-05	-0.0001685	0.001388
	20.297	0.001034	9.43e-05	-4.399e-06	3.766e-05	6.357e-05	0.001374
	20.375	-0.001408	-7.671e-05	-2.102e-05	-1.123e-05	-0.0001848	0.001409
	20.431	0.0005528	5.179e-05	-7.185e-05	3.964e-06	-0.0001124	0.001349
	20.468	0.0007475	0.0001388	-5.475e-05	1.586e-05	-5.618e-05	0.001275
	20.541	-0.0005036	-3.518e-05	-5.67e-05	-9.25e-06	-0.0002809	0.001315
	20.61	-0.0003872	-3.323e-05	-0.0001134	-5.418e-05	-0.0001212	0.001271
	20.67	0.0009691	3.958e-05	-5.181e-05	-5.946e-05	-0.0002277	0.001254
	20.72	0.0004633	7.28e-05	-7.185e-05	-1.454e-05	-0.0002232	0.001229
	20.775	-0.0005774	-7.769e-05	-7.479e-05	-5.55e-05	-0.0002484	0.001179
	20.825	0.0006491	8.209e-05	-7.332e-05	-0.000109	-0.000139	0.001194
	20.872	-0.0002395	-4.544e-05	-4.546e-05	-7.268e-06	-6.801e-05	0.001161
	20.906	0.0004185	5.668e-05	-5.328e-05	-8.589e-06	-7.836e-05	0.001142
	20.938	0.0001992	-6.352e-06	-8.114e-05	-2.445e-05	-0.0002232	0.001173
	20.987	-0.0003178	-3.323e-05	-1.662e-05	-8.655e-05	-0.0001597	0.001143
	21.05	0.0001007	-6.254e-05	-4.253e-05	5.484e-05	-2.957e-05	0.001091
	21.107	0.001083	6.01e-05	-3.226e-05	6.739e-05	1.478e-06	0.001075
	21.177	-0.000376	-5.619e-05	-3.177e-05	-5.748e-05	-0.0001464	0.001058
	21.247	0.0009355	1.808e-05	-4.888e-05	-4.096e-05	-0.0002306	0.00105
	21.336	-0.0008214	-7.671e-05	-6.012e-05	1.321e-06	-0.0002232	0.001096
	21.398	0.001056	6.938e-05	-3.666e-05	-6.607e-05	-0.0002011	0.001064
	21.447	-0.0009714	-4.788e-05	-8.31e-06	2.775e-05	-0.0002188	0.0009621
	21.492	-0.0001477	-4.642e-05	1.857e-05	-5.418e-05	-0.0002602	0.0009443
	21.511	0.001838	0.000214	-7.576e-05	-3.37e-05	-0.0001552	0.0009856
	21.56	-0.001231	-0.0001261	-7.283e-05	-5.814e-05	-4.14e-05	0.0009555
	21.628	-0.0002484	-4.691e-05	-3.079e-05	-3.766e-05	-0.0002513	0.0009063
	21.698	5.372e-05	-7.329e-05	1.173e-05	-3.238e-05	-0.0001552	0.0009476
	21.762	0.0003536	6.547e-05	-0.0001139	-8.589e-06	1.626e-05	0.0008844
	21.82	0.0003984	3.616e-05	-6.697e-05	-3.171e-05	1.774e-05	0.0008654
	21.886	-0.0008013	-6.254e-05	-8.799e-05	-3.766e-05	-0.0002055	0.0008609
	21.922	0.0009602	6.645e-05	-1.369e-05	3.7e-05	-0.0001818	0.0007911
	21.944	0.0008236	6.205e-05	-2.249e-05	-4.823e-05	0	0.000846
	21.977	-0.0002731	-2.687e-05	-2.542e-05	-0.000111	-0.0001641	0.0008749
	21.995	0.0009087	3.518e-05	-9.727e-05	3.502e-05	-0.0002927	0.0008022
	22.04	-0.0003984	-6.205e-05	-4.888e-06	-8.655e-05	-0.0003755	0.0008485
	22.1	-0.000517	-5.472e-05	-3.666e-05	-2.907e-05	-0.0004228	0.0007911
	22.143	0.001363	0.0001266	-5.279e-05	-1.057e-05	-0.0003415	0.0008229
	22.187	-8.057e-05	-4.593e-05	-3.079e-05	-8.655e-05	-0.0001464	0.0008006
	22.234	0.0003671	-2.59e-05	6.354e-06	-2.643e-05	-0.0002395	0.0007559
	22.283	-0.001274	-4.202e-05	-7.234e-05	-0.000107	-0.000139	0.000744
	22.305	0.001318	0.0001412	-1.418e-05	4.691e-05	-5.618e-05	0.0007134
	22.308	0.001128	9.821e-05	6.354e-06	1.321e-06	-2.365e-05	0.0007423
	22.347	-0.000197	-7.427e-05	-1.026e-05	1.189e-05	-1.035e-05	0.0007018
	22.4	0.0001276	1.368e-05	-6.403e-05	5.088e-05	-0.0001818	0.0007167
	22.461	0.0007229	1.857e-05	-3.764e-05	-1.454e-05	-0.0001124	0.0007084
	22.533	3.133e-05	-2.394e-05	-6.697e-05	-9.713e-05	-0.0004406	0.0007192
	22.597	0.0002149	2.003e-05	-1.857e-05	7.268e-06	-4.731e-05	0.0006737
	22.67	-0.0003827	-3.274e-05	-5.768e-05	-1.85e-05	-0.000207	0.0006523
	22.744	0.0005528	0.0001109	-7.821e-06	1.454e-05	-8.723e-05	0.0006543
	22.815	-0.001334	-0.0001969	-1.173e-05	-3.238e-05	-8.871e-06	0.0006415
	22.865	0.001309	0.0001036	-2.444e-05	7.07e-05	-0.0002306	0.0006448
	22.874	0.0006983	6.841e-05	8.799e-06	2.445e-05	0	0.0005639
	22.921	-0.0003066	-3.469e-05	-3.275e-05	-6.145e-05	-0.0003519	0.000625
	22.967	-6.714e-05	-4.007e-05	-3.862e-05	2.841e-05	-0.0002321	0.0006448
	23.015	0.0007386	6.303e-05	-7.479e-05	1.388e-05	-9.314e-05	0.0005639
	23.063	0.0001276	1.368e-05	-7.87e-05	-6.607e-06	-0.0002218	0.0006043
	23.133	-0.0009467	-9.577e-05	-4.155e-05	5.484e-05	-0.0002321	0.0005812
	23.177	0.001609	7.036e-05	-6.55e-05	-2.973e-05	-0.0002011	0.0005862
	23.237	-0.001128	-0.000108	-4.204e-05	-7.268e-05	-0.000173	0.0005432
	23.303	0.0007184	1.075e-05	-5.866e-06	-4.757e-05	-0.0001316	0.0005738
	23.357	-0.0006603	-8.844e-05	-6.208e-05	-5.55e-05	-0.0002646	0.0005742
	23.415	7.386e-05	2.443e-06	-4.106e-05	-2.643e-05	-0.0002203	0.0005197
	23.46	0.0002619	-2.199e-05	1.466e-05	0.0001024	-0.0003474	0.0005378
	23.5	0.000197	4.74e-05	-1.271e-05	-6.343e-05	-0.0003755	0.0005246
	23.55	0.0002529	4.251e-05	1.613e-05	4.096e-05	-0.0004628	0.0005114
	23.604	-0.0006155	-6.645e-05	-3.764e-05	6.607e-07	-0.0004908	0.0005432
	23.643	0.0005797	3.078e-05	-1.76e-05	-2.445e-05	-0.0002025	0.000525
	23.677	0.0002529	-3.274e-05	-8.163e-05	-7.202e-05	-0.0001966	0.0004432
	23.715	0.0006289	8.355e-05	-2.102e-05	5.021e-05	-0.0001552	0.0005056
	23.781	-0.001547	-0.0001564	-9.287e-06	-5.154e-05	-0.0003105	0.0005007
	23.836	0.0009534	8.502e-05	-7.332e-06	5.946e-06	-0.0001937	0.0005201
	23.878	0.0008169	1.27e-05	-3.764e-05	9.911e-06	-0.0001523	0.0005015
	23.928	0.0004588	-1.222e-05	-8.505e-05	-7.004e-05	-0.0003415	0.0004936
	24.015	-0.001056	-0.0001124	-0.0001124	-3.898e-05	-0.000241	0.0004879
	24.087	0.0005528	1.466e-06	-6.843e-05	6.739e-05	-0.000139	0.0004548
	24.118	0.000752	2.296e-05	-6.648e-05	-2.114e-05	-0.0003667	0.0004627
	24.152	0.0006491	7.329e-05	-5.377e-05	1.123e-05	-0.0001212	0.0004552
	24.194	0.0007363	-8.795e-06	-5.719e-05	-4.757e-05	-0.00017	0.0004205
	24.275	-0.001723	-0.0001637	-4.79e-05	-7.07e-05	-0.0003179	0.0004263
	24.337	0.001083	8.795e-05	-8.799e-05	-3.502e-05	-9.462e-05	0.000399
	24.391	1.343e-05	2.541e-05	4.888e-07	-4.889e-05	-0.0002336	0.0004457
	24.45	0.0004812	1.026e-05	-8.212e-05	5.946e-06	-5.175e-05	0.0003842
	24.532	-0.0009982	-8.062e-05	-2.933e-05	-5.814e-05	-0.0001656	0.0003375
	24.596	0.0003312	-2.883e-05	3.422e-06	-1.718e-05	-0.0001892	0.000416
	24.649	0.0005461	1.27e-05	-1.809e-05	-4.163e-05	-0.0001493	0.000399
	24.698	0.0003223	2.15e-05	-2.297e-05	5.088e-05	-0.0003312	0.0003334
	24.734	0.0003917	7.036e-05	-3.031e-05	-4.361e-05	-4.14e-05	0.0003499
	24.787	0.0001634	4.691e-05	-4.155e-05	-1.85e-05	-0.0002794	0.0003858
	24.855	-0.001524	-0.0001759	-3.568e-05	-9.647e-05	-0.0002188	0.0003842
	24.911	0.002023	0.00015	-1.271e-05	-1.321e-05	-0.0002395	0.0003524
	24.962	0.0002842	-2.981e-05	-6.55e-05	9.25e-06	-0.000173	0.0003639
	25.048	-0.0008841	-0.0001158	-2.688e-05	-7.268e-06	-0.0001005	0.0003606
	25.111	0.0003491	5.863e-06	-3.471e-05	1.784e-05	-0.0003504	0.0003288
	25.146	0.0001388	3.958e-05	-5.67e-05	0	-0.0001611	0.0003371
	25.178	0.0008527	7.036e-05	-3.568e-05	-0.0001249	-0.0001375	0.0003226
	25.244	-0.0002663	4.886e-07	-1.955e-05	-2.114e-05	-0.0002011	0.0003226
	25.336	-0.001538	-0.0001163	-6.941e-05	-0.0001315	-0.0002099	0.0002776
	25.397	0.001329	7.525e-05	-4.057e-05	1.784e-05	-0.0003386	0.0003296
	25.454	0.0007923	7.574e-05	1.809e-05	4.955e-05	-0.0003874	0.000302
	25.526	-0.0005685	-7.867e-05	-4.399e-05	-3.105e-05	-0.0003874	0.0002991
	25.596	-0.0001231	-2.541e-05	-1.026e-05	-5.418e-05	-0.0003016	0.0002929
	25.65	0.0003223	1.368e-05	-7.625e-05	-6.409e-05	-0.0001464	0.000278
	25.691	0.0007475	3.029e-05	2.249e-05	1.586e-05	-0.0001848	0.0003173
	25.727	-0.0003133	-6.938e-05	3.422e-06	-2.445e-05	-0.0003326	0.000266
	25.752	0.001115	0.000109	-0.0001085	-4.03e-05	-0.0001582	0.0003111
	25.798	-0.0007028	-2.883e-05	-0.0001271	-1.454e-05	-0.0001464	0.0002305
	25.832	-9.848e-05	-1.173e-05	-8.994e-05	-2.445e-05	-0.0003208	0.000264
	25.848	0.0006826	7.232e-05	-5.377e-05	-4.295e-05	-0.0002025	0.0002838
	25.861	9.624e-05	5.863e-06	-9.581e-05	-2.114e-05	-4.14e-05	0.0002867
	25.864	8.505e-05	4.984e-05	-1.173e-05	9.25e-06	-0.0001183	0.0002817
	25.864	0.0004722	-5.863e-06	-1.075e-05	-7.796e-05	-0.0001952	0.0002119
	25.85	0.000141	4.3e-05	3.079e-05	6.739e-05	-0.0004066	0.0002809
	25.834	0.0003738	-7.329e-06	-2.346e-05	2.907e-05	-0.0002188	0.0002751
	25.829	0.000197	-7.329e-06	-4.497e-05	-5.946e-06	-0.0003075	0.0002664
	25.824	0.0002283	-8.795e-06	-2.444e-06	5.418e-05	-0.000275	0.000271
	25.832	0.0006222	-4.398e-06	-3.862e-05	-4.691e-05	-0.000275	0.0003218
	25.854	-0.0005215	-8.795e-06	-4.741e-05	-6.938e-05	-0.0002927	0.0002474
	25.881	0.000291	9.528e-05	-1.418e-05	-6.607e-07	-0.0001508	0.0002904
	25.906	-0.0002954	-9.479e-05	1.026e-05	-5.946e-06	-0.0001094	0.0002751
	25.914	0.00047	-1.173e-05	-6.648e-05	-2.643e-06	-0.0001611	0.0003222
		Data not included in Fig 8
	z10% (m)	1,6-1,8	1,8-2,1	1,8-2,1	2,3-2,6	3,8-4,4	4,8-5,5
	z1% (m)	2,6-2,9	3,0-3,3	3,3-3,4	4,2-4,6	7,4-7,9	9,1-9,4

## Sheet: IRRADIANCE - Fildes
	Fildes Bay - Nelson (Data for Figs 10 and 12)
	Depth	EdZ305	EdZ313	EdZ320	EdZ340	EdZ380	EdZ395		Maximum values
	m	µW/(sr·cm²nm)	µW/(sr·cm²nm)	µW/(sr·cm²nm)	µW/(sr·cm²nm)	µW/(sr·cm²nm)	µW/(sr·cm²nm)		10 % of maximum values
	0.236	1.127		9.171	17.26	21.4	21.8		1 % of maximum values
	0.237	0.8842	4.627	8.016	15.11	18.91	19.38
	0.261	0.8659	4.55	7.988	16.06	22.6	24.05
	0.275	1.353	7.915	13.9	28	39.33	41.78
	0.265	1.462	7.564	13.27	26.65	37.37	39.7
	0.272	1.262	6.4	11.22	22.57	31.73	33.76
	0.281	1.438	7.621	13.37	26.91	37.81	40.15
	0.293	1.302	7.089	12.48	25.35	36.07	38.45
	0.303	1.336	6.972	12.25	24.7	34.69	36.85
	0.302	1.339	6.995	12.29	24.84	35.12	37.36
	0.294	1.259	6.801	11.96	24.18	34.23	36.44
	0.338	1.303	6.744	11.86	24.07	34.1	36.32
	0.393	1.194	6.482	11.42	23.14	32.51	34.51
	0.409	1.326	7.179	12.68	25.92	36.8	39.18
	0.422	1.262	6.717	11.85	24.14	34.18	36.36
	0.436	1.159	6.055	10.69	21.88	31.19	33.25
	0.448	1.172	6.374	11.27	23.14	33.07	35.29
	0.462	1.207	6.618	11.71	24	34.05	36.22
	0.49	1.258	6.699	11.87	24.56	35.39	37.81
	0.552	1.061	5.57	9.878	20.49	29.59	31.63
	0.569	1.061	5.898	10.49	21.89	31.88	34.18
	0.583	1.111	6.133	10.92	22.76	32.99	35.28
	0.633	1.132	6.173	11.03	23.34	34.45	37.01
	0.734	0.9656	5.194	9.309	19.85	29.44	31.66
	0.826	0.857	4.779	8.598	18.54	27.82	30.02
	0.904	0.8314	4.752	8.598	18.88	28.97	31.45
	0.989	0.8063	4.604	8.361	18.57	28.81	31.34
	1.051	0.7397	4.28	7.78	17.27	26.61	28.89
	1.076	0.7399	4.323	7.881	17.73	27.91	30.5
	1.098	0.7143	4.156	7.585	17.04	26.7	29.11
	1.134	0.6755	3.955	7.224	16.27	25.51	27.83
	1.15	0.6831	4.023	7.353	16.64	26.29	28.73
	1.154	0.6881	4.07	7.444	16.87	26.7	29.2
	1.162	0.6774	3.954	7.227	16.34	25.73	28.09
	1.207	0.6433	3.787	6.945	15.86	25.28	27.71
	1.273	0.608	3.607	6.635	15.28	24.54	26.94
	1.322	0.5971	3.593	6.619	15.38	24.98	27.52
	1.321	0.589	3.534	6.51	15.05	24.22	26.59
	1.33	0.5878	3.545	6.534	15.13	24.43	26.85
	1.354	0.5871	3.535	6.525	15.22	24.84	27.39
	1.426	0.5468	3.29	6.087	14.27	23.33	25.72
	1.51	0.52	3.176	5.899	13.99	23.13	25.57
	1.593	0.4956	3.049	5.688	13.68	23.02	25.58
	1.698	0.4555		5.295	12.87	21.83	24.29
	1.794	0.4284		5.073	12.49	21.48	23.98
	1.884	0.4041	2.606	4.871	12.14	21.15	23.69
	1.968	0.3788	2.462	4.624	11.64	20.52	23.04
	2.049	0.3564	2.34	4.402	11.17	19.82	22.27
	2.124	0.3398	2.245	4.268	10.93	19.62	22.12
	2.182	0.3305	2.203	4.207	10.87	19.76	22.34
	2.22	0.3205	2.136	4.068	10.53	19.09	21.56
	2.258	0.3093	2.074	3.957	10.27	18.71	21.13
	2.332	0.2962	2.004	3.833	10.04	18.46	20.9
	2.432	0.2822	1.93	3.703	9.843	18.4	20.91
	2.56	0.2642	1.837	3.53	9.509	18.02	20.55
	2.666	0.2471	1.732	3.347	9.09	17.33	19.75
	2.735	0.2365	1.668	3.257	8.899	17.06	19.47
	2.744	0.2378	1.673	3.294	9.046	17.51	20.05
	2.75	0.2389	1.684	3.293	9.018	17.39	19.87
	2.768	0.2339	1.655	3.232	8.841	16.98	19.37
	2.803	0.23	1.63	3.188	8.757	16.88	19.28
	2.839	0.2274	1.613	3.166	8.74	16.96	19.41
	2.889	0.2235	1.596	3.133	8.713	17.06	19.56
	2.949	0.2152	1.548	3.033	8.48	16.66	19.11
	3.008	0.2063	1.49	2.93	8.227	16.22	18.61
	3.054	0.2008	1.453	2.878	8.125	16.15	18.56
	3.093	0.1975	1.437		8.096	16.2	18.66
	3.152	0.1906	1.401		7.908	15.89	18.31
	3.236	0.182	1.347	2.668	7.68	15.52	17.89
	3.311	0.1751	1.307	2.597	7.558	15.41	17.81
	3.364	0.1719	1.283	2.556	7.49	15.39	17.8
	3.406	0.1681	1.261	2.515	7.398	15.24	17.65
	3.455	0.1626	1.231	2.461	7.258	15.02	17.4
	3.52	0.1575	1.194	2.392	7.095	14.76	17.11
	3.594	0.1511	1.161	2.332	6.979	14.64	17.01
	3.662	0.1474	1.136	2.287	6.904	14.6	16.99
	3.707	0.1441	1.116	2.25	6.819	14.48	16.86
	3.721	0.1424	1.102	2.231	6.769	14.36	16.72
	3.722	0.142	1.098	2.225	6.748	14.32	16.67
	3.744	0.1407	1.093	2.216	6.727	14.32	16.68
	3.798	0.1381	1.074	2.181	6.64	14.21	16.57
	3.872	0.1323	1.043	2.125	6.511	14.03	16.39
	3.936	0.1286	1.017	2.073	6.399	13.86	16.2
	3.965	0.1269	1.002	2.041	6.341	13.76	16.09
	3.971	0.1278	1	2.038	6.349	13.79	16.14
	3.998	0.125	0.9922	2.025	6.307	13.76	16.1
	4.082	0.1202	0.9629	1.972	6.159	13.53	15.85
	4.181	0.1145	0.9253	1.903	5.992	13.28	15.58
	4.27	0.11	0.8953	1.843	5.875	13.14	15.44
	4.349	0.1071	0.8705	1.797	5.776	13.01	15.33
	4.424	0.1017	0.845	1.75	5.658	12.83	15.13
	4.491	0.09873	0.8221	1.706	5.553	12.65	14.93
	4.525	0.09643	0.8056	1.675	5.482	12.53	14.79
	4.539	0.09644	0.8001	1.664	5.469	12.51	14.78
	4.54	0.09699	0.8019	1.669	5.491	12.57	14.85
	4.564	0.09538	0.7974	1.661	5.46	12.53	14.8
	4.611	0.09254	0.7828	1.634	5.384	12.42	14.68
	4.674	0.09002	0.7643	1.602	5.3	12.28	14.53
	4.701	0.09027	0.7565	1.588	5.275	12.24	14.5
	4.707	0.09017	0.754	1.583	5.257	12.21	14.45
	4.753	0.08701	0.7426	1.562	5.191	12.1	14.34
	4.833	0.08365	0.7215	1.521	5.087	11.94	14.17
	4.905	0.08305	0.7036	1.486	5.011	11.84	14.07
	4.963	0.0801	0.6879	1.452	4.933	11.73	13.95
	5.052	0.07579	0.6652	1.404	4.811	11.52	13.73
	5.153	0.07303	0.641	1.358	4.694	11.34	13.53
	5.248	0.06865	0.6173	1.313	4.583	11.17	13.35
	5.312	0.06778	0.6013	1.282	4.514	11.06	13.23
	5.329	0.06809	0.5945	1.269	4.479	10.99	13.15
	5.357	0.066	0.5884	1.257	4.445	10.93	13.08
	5.421	0.06319	0.5744	1.23	4.363	10.79	12.93
	5.499	0.06254	0.559	1.199	4.287	10.67	12.81
	5.572	0.05966	0.5443	1.171	4.211	10.56	12.69
	5.65	0.05745	0.5276	1.138	4.121	10.41	12.53
	5.741	0.05461	0.5098	1.104	4.029	10.25	12.36
	5.803	0.05385	0.4969	1.077	3.964	10.14	12.23
	5.833	0.05284	0.4898	1.063		10.07	12.15
	5.845	0.05323	0.4872	1.057		10.04	12.11
	5.866	0.05246	0.4838	1.05	3.873	9.993	12.07
	5.925	0.04994	0.4736	1.03	3.819	9.886	11.95
	6.011	0.04897	0.4595	1.004	3.745	9.761	11.82
	6.091	0.04693	0.4453	0.9766	3.668	9.625	11.67
	6.178	0.04458	0.4298	0.9454	3.581	9.473	11.51
	6.267	0.04245	0.4155	0.9171	3.499	9.327	11.35
	6.329	0.04261	0.4054	0.896	3.436	9.213	11.22
	6.39	0.04047	0.3947	0.8747	3.373	9.082	11.07
	6.47	0.03851	0.3831	0.8502	3.302		10.92
	6.537	0.03812	0.3731	0.8297	3.241		10.81
	6.579	0.03724	0.3666	0.8166	3.203	8.863	10.75
	6.615	0.03654	0.3618	0.8067	3.175	8.811	10.69
	6.635	0.03604	0.3586	0.8004	3.157	8.776	10.65
	6.654	0.03612	0.3565	0.7956	3.143	8.752	10.63
	6.671	0.03551	0.3538	0.7905	3.128	8.722	10.59
	6.692	0.03493	0.3514	0.7853	3.113	8.698	10.57
	6.709	0.03498	0.3492	0.7806	3.1	8.674	10.54
	6.726	0.03457	0.3473	0.7775	3.09	8.658	10.53
	6.729	0.03477	0.3461	0.7757	3.085	8.647	10.52
	6.738	0.03561	0.3457	0.7733	3.082	8.64	10.51
	6.766	0.03415	0.3421	0.7656	3.059	8.598	10.44
	6.857	0.03187	0.331	0.7423	2.988	8.455	10.26
	6.973	0.03056	0.3158	0.7105	2.89	8.26	10.04
	7.085	0.0301	0.3024	0.6822	2.805	8.099	9.867
	7.219	0.02645	0.2872	0.6515	2.708	7.907	9.643
	7.34	0.02671	0.2736	0.6222	2.615	7.716	9.434
	7.458	0.02407	0.2608	0.5974	2.531	7.542	9.238
	7.559	0.024	0.2495	0.5743	2.454	7.378	9.054
	7.663	0.02164	0.239	0.5529	2.382	7.222	8.875
	7.751	0.02132	0.2302	0.5337	2.318	7.085	8.727
	7.846	0.02125	0.2223	0.5165	2.262	6.964	8.593
	7.943	0.01871	0.2134	0.4983	2.202	6.837	8.447
	8.032	0.01783	0.2061	0.4831	2.15	6.728	8.34
	8.049	0.02044	0.2046	0.4791	2.134	6.693	8.314
	8.068	0.01968	0.2031	0.4754	2.125	6.667	8.274
	8.131	0.01518	0.1975	0.4646	2.086	6.577	8.151
	8.208	0.01806	0.1927	0.453	2.047	6.493	8.072
	8.251	0.0163	0.1886	0.4453	2.021	6.443	8.021
	8.275	0.01738	0.187	0.4422	2.007	6.411	7.993
	8.283	0.01674	0.1863	0.4406	2.003	6.4	7.979
	8.296	0.01718	0.1853	0.4371	1.994	6.377	7.945
	8.345	0.01588	0.1816	0.4293	1.966	6.314	7.86
	8.419	0.01506	0.1767	0.4184	1.927	6.226	7.763
	8.48	0.01455	0.1724	0.4092	1.894	6.157	7.69
	8.528	0.01521	0.169	0.4027	1.868	6.098	7.625
	8.569	0.01464	0.1659	0.396	1.844	6.042	7.559
	8.62	0.01434	0.1623	0.3885	1.817	5.977	7.478
	8.697	0.01295	0.1572	0.3779	1.779	5.889	7.372
	8.784	0.01267	0.1525	0.3657	1.74	5.802	7.279
	8.85	0.01261	0.1488	0.3565	1.707	5.728	7.196
	8.914	0.01197	0.145	0.3479	1.675	5.654	7.109
	8.969	0.01186	0.1416	0.3407	1.649	5.588	7.038
	9.004	0.01188	0.1397	0.336	1.632	5.548	6.992
	9.017	0.01172	0.1385	0.3337	1.622	5.522	6.967
	9.031	0.01262	0.1382	0.3327	1.618	5.513	6.962
	9.051	0.01081	0.1371	0.3308	1.611	5.498	6.94
	9.077	0.01148	0.1359	0.3277	1.6	5.474	6.913
	9.098	0.01135	0.1348	0.3256	1.593	5.459	6.9
	9.11	0.01147	0.1341	0.3242	1.588	5.448	6.889
	9.118	0.01154	0.1339	0.3238	1.586	5.445	6.886
	9.129	0.01127	0.1335	0.3224	1.582	5.433	6.869
	9.164	0.01094	0.132	0.3191	1.57	5.405	6.829
	9.207	0.01066	0.1296	0.3137	1.549	5.357	6.769
	9.275	0.009969	0.1265	0.3075	1.524	5.294	6.693
	9.334	0.009575	0.1235	0.3014	1.498	5.231	6.625
	9.357	0.01072	0.1224	0.2984	1.487	5.203	6.6
	9.363	0.01124	0.1221	0.2974	1.483	5.189	6.58
	9.405	0.009628	0.1201	0.2938	1.468	5.151	6.523
	9.496	0.008301	0.116	0.2851	1.435	5.068	6.417
	9.59	0.009626	0.112	0.2753	1.398	4.978	6.319
	9.688	0.008406	0.1079	0.2664	1.364	4.898	6.227
	9.774	0.008339	0.1046	0.2584	1.333	4.82	6.138
	9.837	0.008162	0.1019	0.2523	1.308	4.755	6.06
	9.895	0.008248	0.09961	0.2462	1.287	4.698	5.996
	9.946	0.007419	0.09739	0.2414	1.267	4.647	5.936
	9.978	0.007507	0.09592	0.2382	1.255	4.616	5.909
	9.976	0.007874	0.09596	0.2382	1.255	4.618	5.917
	9.979	0.008359	0.09621	0.2384	1.256	4.623	5.923
	10	0.007386	0.09537	0.2368	1.249	4.604	5.892
	10.055	0.006345	0.09321	0.2324	1.232	4.559	5.833
	10.12	0.00729	0.09113	0.2272	1.211	4.505	5.77
	10.164	0.007019	0.08926	0.223	1.194	4.459	5.719
	10.209	0.006636	0.0875	0.2191	1.177	4.413	5.663
	10.251	0.00684	0.08613	0.2157	1.163	4.378	5.625
	10.284	0.007124	0.08497	0.2131	1.153	4.35	5.592
	10.328	0.006529	0.08355	0.2101	1.14	4.317	5.551
	10.378	0.006667	0.08205	0.2065	1.126	4.279	5.506
	10.437	0.006155	0.08037	0.2023	1.109	4.235	5.449
	10.512	0.005844	0.07811	0.1971	1.087	4.177	5.38
	10.582	0.005736	0.0761	0.1923	1.067	4.123	5.316
	10.669	0.005398	0.07357	0.1866	1.043	4.058	5.238
	10.758	0.005282	0.07122	0.1813	1.019	3.993	5.161
	10.851	0.005235	0.06885	0.176	0.9947	3.926	5.081
	10.941	0.004107	0.06634	0.1707	0.9715	3.862	5.008
	10.982	0.005177	0.06533	0.1671	0.9586	3.825	4.975
	10.994	0.005602	0.06512	0.1668	0.9558	3.816	4.964
	11.009	0.00538	0.06477	0.1662	0.9521	3.805	4.948
	11.066	0.004311	0.06337	0.1628	0.9397	3.771	4.899
	11.162	0.004458	0.06148	0.1581	0.9191	3.714	4.829
	11.256	0.003418	0.05916	0.1531	0.8971	3.655	4.761
	11.343	0.005034	0.05774	0.1491	0.8785	3.604	4.705
	11.414	0.003812	0.05585	0.1452	0.8611	3.554	4.642
	11.495	0.003803	0.05425	0.1413	0.8433	3.501	4.578
	11.573	0.003948	0.05271	0.1375	0.8257	3.449	4.515
	11.661	0.00325	0.05087	0.1337	0.808	3.397	4.451
	11.739	0.002348	0.04923	0.1304	0.7917	3.351	4.402
	11.763	0.005248	0.0494	0.1294	0.7862	3.335	4.391
	11.763	0.003637	0.049	0.1293	0.786	3.333	4.39
	11.766	0.0035	0.04892	0.1289	0.7844	3.328	4.38
	11.786	0.003509	0.04862	0.1278	0.781	3.317	4.367
	11.827	0.003221	0.0479	0.1266	0.7741	3.297	4.341
	11.872	0.002927	0.04705	0.1246	0.7649	3.272	4.31
	11.924	0.003098	0.04625	0.1226	0.7555	3.245	4.279
	11.95	0.003444	0.04572	0.1213	0.7493	3.227	4.26
	11.957	0.003418	0.04547	0.1207	0.7467	3.219	4.251
	11.961	0.00335	0.04541	0.1205	0.7457	3.215	4.248
	11.974	0.003796	0.04531	0.1201	0.744	3.211	4.24
	12.007	0.003066	0.04462	0.1187	0.7375	3.192	4.213
	12.078	0.002381	0.04326	0.1155	0.7242	3.152	4.161
	12.165	0.003171	0.04216	0.1122	0.7087	3.106	4.108
	12.232	0.003959	0.04123	0.1095	0.6963	3.069	4.063
	12.319	0.002162	0.03963	0.1063	0.6805	3.019	3.997
	12.42	0.002375	0.03823	0.1028	0.6632	2.965	3.932
	12.51	0.002972	0.03703	0.09962	0.6481	2.918	3.879
	12.586	0.002144	0.03587	0.09706	0.6356	2.879	3.832
	12.643	0.002303	0.03525	0.09529	0.6265	2.85	3.802
	12.667	0.002793	0.03498	0.09446	0.6222	2.836	3.789
	12.673	0.002715	0.03489	0.09426	0.6214	2.833	3.787
	12.676	0.002708	0.03505	0.09437	0.6219	2.834	3.79
	12.693	0.002719	0.03481	0.09403	0.6208	2.831	3.783
	12.735	0.003068	0.03438	0.09295	0.6155	2.815	3.761
	12.814	0.001871	0.03331	0.09079	0.605	2.783	3.717
	12.909	0.002034	0.03227	0.08813	0.5917	2.742	3.669
	12.988	0.003303	0.03167	0.08589	0.5807	2.707	3.628
	13.082	0.001567	0.03032	0.08325	0.5672	2.664	3.57
	13.194	0.001179	0.02901	0.08024	0.5522	2.615	3.512
	13.304	0.002041	0.02819	0.07755	0.5384	2.571	3.462
	13.399	0.001638	0.02719	0.07525	0.5262	2.532	3.416
	13.458	0.001746	0.02661	0.07376	0.5181	2.505	3.387
	13.469	0.002415	0.02663	0.07312	0.5149	2.493	3.375
	13.476	0.003498	0.02659	0.07323	0.5143	2.489	3.37
	13.51	0.001838	0.02605	0.07249	0.5101	2.475	3.348
	13.599	0.001714	0.02532	0.07059	0.5003	2.443	3.306
	13.731	0.0004588	0.024	0.06772	0.4862	2.397	3.247
	13.863	0.001867	0.02314	0.0649	0.4718	2.352	3.197
	13.982	0.002361	0.02245	0.0626	0.4594	2.311	3.147
	14.092	0.0007274	0.02116	0.06019	0.4465	2.265	3.087
	14.21	0.001735	0.02056	0.05783	0.4327	2.214	3.025
	14.312	0.0009557	0.01951	0.05577	0.4212	2.174	2.977
	14.403	0.0004902	0.01891	0.05408	0.4125	2.143	2.94
	14.442	0.002332	0.01889	0.05333	0.408	2.126	2.925
	14.443	0.002762	0.01903	0.0534	0.408	2.126	2.929
	14.474	0.0008393	0.01858	0.05304	0.4062	2.121	2.918
	14.55	0.001238	0.01813	0.05178	0.3997	2.097	2.885
	14.656	0.0009311	0.01734	0.05026	0.3905	2.064	2.841
	14.782	0.001191	0.01673	0.04835	0.3794	2.026	2.794
	14.901	0.001005	0.01603	0.04651	0.3692	1.989	2.751
	15.006	0.001247	0.01555	0.04506	0.3601	1.956	2.709
	15.108	0.0008147	0.01492	0.0436	0.3518	1.924	2.67
	15.202	0.001137	0.01456	0.04234	0.3436	1.893	2.633
	15.287	0.001193	0.01399	0.04117	0.3374	1.868
	15.388	0.0008885	0.0136	0.03989	0.3303	1.841
	15.477	0.0005819	0.01316	0.03882	0.3234	1.816	2.528
	15.556	0.0007319	0.01292	0.03793	0.318	1.796	2.503
	15.589	0.001204	0.01283	0.03755	0.3153	1.785	2.49
	15.593	0.001457	0.01284	0.03749	0.3148	1.782	2.485
	15.595	0.001432	0.0128	0.03754	0.3148	1.782	2.484
	15.609	0.001553	0.01275	0.03746	0.3142	1.779	2.481
	15.649	0.0008438	0.01244	0.03694	0.3111	1.767	2.466
	15.742	0.000385	0.01204	0.03608	0.3055	1.747	2.441
	15.835	0.001399	0.01185	0.03507	0.2996	1.724	2.412
	15.911	0.0009266	0.01147	0.03419	0.294	1.703	2.385
	16.005	0.0007632	0.01117	0.03325	0.2881	1.679	2.354
	16.094	0.0003357	0.01081	0.03235	0.2822	1.654	2.324
	16.178	0.0006021	0.01047	0.0315	0.2767	1.632	2.296
	16.235	0.001251	0.01046	0.0309	0.2731	1.617	2.277
	16.286	0.0002372	0.01001	0.0305	0.2698	1.604	2.259
	16.346	0.0008393	0.009888	0.02991	0.2663	1.589	2.24
	16.377	0.001059	0.009892	0.02963	0.2648	1.583	2.232
	16.392	0.001347	0.009828	0.02951	0.2639	1.579	2.227
	16.412	0.001155	0.009761	0.02929	0.2625	1.574	2.22
	16.454	0.0005998	0.009579	0.02912	0.2605	1.566	2.21
	16.502	0.0003984	0.009343	0.02871	0.2576	1.554	2.195
	16.539	0.001305	0.009444	0.02839	0.2553	1.545	2.184
	16.58	0.0001902	0.008999	0.02802	0.253	1.535	2.172
	16.614	0.001056	0.009186	0.02777	0.2509	1.526	2.16
	16.652	0.0009646	0.009045	0.02736	0.2489	1.518	2.15
	16.695	0.0005439	0.00873	0.02701	0.2463	1.508	2.137
	16.764	0.000658	0.008696	0.02643	0.2427	1.492	2.117
	16.849	0.000893	0.008387	0.02567	0.2381	1.472	2.091
	16.964	0.0002954	0.00799	0.0248	0.2322	1.448	2.06
	17.072	0.0004767	0.007832	0.02409	0.2267	1.425	2.031
	17.141	-6.491e-05	0.007511	0.02355	0.223	1.41	2.011
	17.148	0.00184	0.007798	0.02346	0.2217	1.403	2.002
	17.151	0.0005752	0.007489	0.02339	0.2213	1.4	1.997
	17.158	0.0003089	0.007449	0.02327	0.221	1.399	1.995
	17.15	0.0009758	0.007565	0.02337	0.2214	1.401	1.998
	17.151	0.001513	0.007626	0.0234	0.2219	1.405	2.004
	17.168	0.001045	0.007575	0.02334	0.2217	1.404	2.004
	17.21	0.001401	0.007642	0.02307	0.2199	1.397	1.995
	17.298	-0.001535	0.006798	0.02246	0.2159	1.379	1.972
	17.388	0.001697	0.007311	0.02196	0.2117	1.361	1.947
	17.478	0.0003178	0.00676	0.02138	0.2074	1.342	1.923
	17.593	-0.0006558	0.00637	0.02061	0.2027	1.319	1.893
	17.671	0.0009691	0.006521	0.02018	0.1993	1.303	1.873
	17.713	0.002097	0.006548	0.01987	0.1975	1.294	1.862
	17.774	0.0003984	0.006193	0.01958	0.1947	1.282	1.845
	17.868	-0.001222	0.005663	0.01902	0.1908	1.264	1.821
	17.936	0.001632	0.006124	0.01865	0.1883	1.253	1.808
	17.973	0.0008393	0.005907	0.01839	0.1869	1.247	1.8
	18.031	-0.000282	0.00563	0.01811	0.1845	1.237	1.786
	18.094	0.000329	0.005638	0.01776	0.182	1.224	1.77
	18.126	0.00107	0.005681	0.01768	0.1807	1.219	1.763
	18.151	0.0007184	0.005546	0.01751	0.1796	1.214	1.756
	18.19	0.0005394	0.005428	0.01729	0.1782	1.207	1.748
	18.248	0.001094	0.005412	0.01703	0.1763	1.199	1.737
	18.322	-0.0004051	0.004989	0.01662	0.1733	1.185	1.719
	18.391	0.0004163	0.005147	0.0163	0.1705	1.173	1.703
	18.449	0.001876	0.005288	0.01601	0.1684	1.163	1.69
	18.537	-0.0004409	0.004652	0.01556	0.1652	1.147	1.67
	18.632	0.001047	0.004834	0.01517	0.1616	1.131	1.647
	18.732	7.833e-05	0.004369	0.01473	0.1582	1.115	1.626
	18.821	0.0005058	0.00439	0.01433	0.1549	1.099	1.606
	18.88	0.0004297	0.004342	0.01408	0.1526	1.088	1.592
	18.905	0.0006804	0.004353	0.01398	0.1515	1.082	1.583
	18.915	0.001408	0.004412	0.0139	0.1511	1.079	1.579
	18.935	0.0009915	0.004287	0.01385	0.1505	1.076	1.575
	18.984	-0.0001231	0.00406	0.01357	0.1491	1.07	1.566
	19.058	-6.938e-05	0.003966	0.01334	0.1467	1.058	1.552
	19.124	0.0004297	0.004048	0.01307	0.1448	1.049	1.54
	19.17	0.001294	0.004087	0.01296	0.1434	1.043	1.531
	19.233	-0.0003872	0.003725	0.0126	0.1415	1.033	1.517
	19.303	-0.0002484	0.003632	0.01241	0.1391	1.021	1.502
	19.348	0.0008371	0.003797	0.01223	0.1377	1.014	1.493
	19.374	0.001457	0.003804	0.01216	0.137	1.01	1.488
	19.422	7.162e-05	0.003515	0.01196	0.1357	1.004	1.479
	19.489	-0.0004946	0.003305	0.01176	0.1337	0.9945	1.467
	19.515	0.001363	0.003748	0.0116	0.1329	0.9904	1.461
	19.515	0.0007632	0.003593	0.01163	0.1329	0.99	1.461
	19.538	0.0004432	0.003539	0.01161	0.1324	0.9873	1.457
	19.588	0.0002507	0.003286	0.0114	0.1309	0.98	1.447
	19.654	0.0004543	0.003417	0.01124	0.1292	0.9709	1.435
	19.717	-0.0001186	0.00315	0.01104	0.1275	0.9624	1.424
	19.772	0.0004633	0.003241	0.01078	0.126	0.9551	1.413
	19.801	0.0009893	0.003363	0.01069	0.1252	0.9508	1.408
	19.807	0.0009042	0.003341	0.0107	0.1249	0.9489	1.405
	19.849	0.0003671	0.003159	0.01059	0.1241	0.9446	1.399
	19.907	-9.848e-05	0.002985	0.01044	0.1227	0.9373	1.39
	19.971	0.0006021	0.00313	0.01026	0.121	0.9291	1.379
	20.022	0.0006021	0.003091	0.01006	0.1197	0.9221	1.37
	20.077	0.0003715	0.003001	0.009954	0.1184	0.9147	1.359
	20.135	-0.0001768	0.002761	0.00974	0.1168	0.9068	1.349
	20.18	0.0005103	0.002982	0.009625	0.1156	0.9009	1.34
	20.192	0.001184	0.003059	0.009534	0.115	0.8977	1.336
	20.227	0.0007408	0.002914	0.009461	0.1143	0.8932	1.33
	20.313	-0.0007252	0.002487	0.009201	0.1123	0.8832	1.316
	20.394	0.0004767	0.00268	0.00897	0.1104	0.8734	1.303
	20.424	0.0009467	0.002829	0.00892	0.1096	0.8687	1.297
	20.439	0.0005573	0.002725	0.008928	0.1091	0.8656	1.293
	20.468	0.0003738	0.002588	0.008843	0.1083	0.8622	1.288
	20.516	-1.119e-05	0.002523	0.008702	0.1073	0.856	1.28
	20.579	-3.805e-05	0.002446	0.008509	0.106	0.8487	1.27
	20.622	7.833e-05	0.002428	0.008482	0.105	0.8434	1.263
	20.645	0.001419	0.002695	0.008329	0.1042	0.8397	1.258
	20.685	0.001115	0.002523	0.008264	0.1036	0.8357	1.252
	20.756	0.0001388	0.002276	0.008083	0.1019	0.8267	1.24
	20.859	1.791e-05	0.002172	0.007897	0.09974	0.8137	1.223
	20.946	0.0006513	0.002334	0.007671	0.09787	0.8043	1.21
	21.024	0.0006513	0.00229	0.007497	0.09627	0.7951	1.197
	21.099	5.372e-05	0.002009	0.007285	0.0946	0.7854	1.184
	21.161	-0.0002641	0.001944	0.007189	0.09332	0.7778	1.173
	21.188	0.001325	0.002337	0.007074	0.09269	0.7733	1.167
	21.212	0.001256	0.002161	0.007077	0.09223	0.7712	1.164
	21.274	-1.343e-05	0.00194	0.006894	0.09116	0.7644	1.155
	21.368	-4.476e-05	0.001874	0.006752	0.08932	0.7542	1.141
	21.471	0.0004834	0.001974	0.006565	0.0875	0.744	1.127
	21.578	0.0005797	0.001909	0.006401	0.08568	0.733	1.112
	21.692	0.0007073	0.001872	0.006134	0.08337	0.7205	1.095
	21.791	-0.0002171	0.001614	0.005995	0.08151	0.7092	1.079
	21.883	0.0005819	0.001746	0.005749	0.0798	0.6984	1.064
	21.983	0.0001253	0.001559	0.005562	0.07803	0.6879	1.05
	22.075	0.0002753	0.001562	0.005482	0.07648	0.6785	1.036
	22.154	0.0009736	0.001691	0.005399	0.07525	0.6709	1.026
	22.226	0.0003424	0.001452	0.005207	0.07404	0.6635	1.015
	22.327	0.0004454	0.001507	0.005155	0.07249	0.6536	1.002
	22.437	-7.386e-05	0.001233	0.004982	0.0709	0.6438	0.9885
	22.547	-0.0003491	0.001175	0.004778	0.06922	0.6341	0.9749
	22.626	0.001164	0.001524	0.004693	0.068	0.6258	0.9638
	22.673	0.0007475	0.00141	0.004593	0.0672	0.6208	0.9562
	22.728	5.819e-05	0.001161	0.00449	0.0663	0.615	0.948
	22.786	0.0009423	0.00135	0.004433	0.06556	0.6096	0.9405
	22.855	0.0003447	0.001176	0.004382	0.06477	0.6046	0.9335
	22.946	-0.0001902	0.00113	0.004239	0.06359	0.5982	0.9245
	23.03	1.791e-05	0.001033	0.004168	0.0625	0.5915	0.916
	23.102	0.0008438	0.001269	0.00411	0.06177	0.5867	0.909
	23.162	0.0004163	0.001112	0.004019	0.06095	0.5816	0.9013
	23.224	-7.833e-05	0.001061	0.003993	0.06017	0.5755	0.8934
	23.272	-0.0002574	0.0009763	0.003829	0.05952	0.5719	0.8881
	23.293	0.001018	0.001162	0.003857	0.05943	0.5705	0.8862
	23.306	0.001135	0.001255	0.003865	0.05921	0.5697	0.8853
	23.345	-0.000329	0.000946	0.003816	0.05879	0.5673	0.8817
	23.416	2.686e-05	0.0009807	0.00379	0.05812	0.5626	0.8752
	23.482	-0.0002596	0.0008233	0.003668	0.05734	0.5575	0.8682
	23.531	0.000423	0.001066	0.003658	0.05674	0.5533	0.8623
	23.543	0.0005662	0.001112	0.003663	0.05648	0.5513	0.8597
	23.541	0.0005036	0.001063	0.00366	0.05646	0.5517	0.8594
	23.542	0.001009	0.001166	0.003626	0.05655	0.5514	0.8591
	23.571	0.0004297	0.0009059	0.003597	0.05627	0.5499	0.8574
	23.626	0.0001074	0.0008756	0.003547	0.05561	0.5466	0.8526
	23.686	-4.252e-05	0.0009533	0.003499	0.055	0.542	0.8464
	23.74	1.343e-05	0.0008932	0.003418	0.05441	0.5381	0.8404
	23.772	2.014e-05	0.0008947	0.003396	0.05398	0.5348	0.836
	23.776	0.0009132	0.001133	0.003429	0.05389	0.534	0.8347
	23.779	0.0008169	0.000988	0.003367	0.05378	0.5338	0.8344
	23.793	4.476e-05	0.0008653	0.003367	0.05358	0.5328	0.8329
	23.813	0.0005036	0.0008873	0.003326	0.05344	0.5318	0.8317
	23.834	2.014e-05	0.0008859	0.003366	0.05332	0.5309	0.8306
	23.849	0.0008729	0.001064	0.003285	0.05323	0.53	0.8295
	23.878	0.0002328	0.0008404	0.003287	0.05284	0.5283	0.8271
	23.948	-0.0005081	0.0007603	0.003253	0.05217	0.5232	0.82
	24.022	0.0002551	0.0009513	0.003215	0.05143	0.5178	0.8121
	24.091	0.0003245	0.000837	0.003094	0.05077	0.513	0.8054
	24.146	0.0004208	0.0008429	0.003079	0.05016	0.5089	0.7998
	24.179	0.0002417	0.0007657	0.003001	0.0498	0.5061	0.7958
	24.196	0.0005058	0.0008795	0.003012	0.04966	0.505	0.7941
	24.194	0.0009087	0.0009508	0.003047	0.04968	0.5054	0.7943
	24.215	0.0006938	0.0008815	0.003034	0.04957	0.5044	0.7931
	24.27	-0.0002887	0.0007007	0.002967	0.04911	0.5014	0.7889
	24.347	-0.0002574	0.0007271	0.002948	0.04841	0.4966	0.7825
	24.416	0.0009064	0.0009206	0.002882	0.04776	0.4921	0.7762
	24.485	0.0005237	0.000857	0.002803	0.04712	0.4874	0.7696
	24.569	-0.0008885	0.000578	0.002788	0.04634	0.4821	0.7616
	24.658	2.014e-05	0.0006259	0.002741	0.04541	0.4762	0.7534
	24.732	0.0007005	0.0007837	0.002656	0.04486	0.4712	0.7468
	24.792	0.0003469	0.0007246	0.00262	0.04427	0.4675	0.7411
	24.84	0.000376	0.0006332	0.002576	0.04379	0.4642	0.7363
	24.888	0	0.0006508	0.002506	0.04343	0.4614	0.732
	24.931	0.0006871	0.0007236	0.002496	0.04305	0.4596	0.7286
	24.978	0.0002663	0.0006342	0.002488	0.04268	0.4572	0.7247
	25.029	0.0005998	0.0007344	0.002415	0.0423	0.4543	0.7203
	25.08	0.0002395	0.0006494	0.002385	0.04184	0.4516	0.7165
	25.136	0.0006312	0.0006758	0.002358	0.04142	0.4482	0.712
	25.195	-0.000197	0.0004735	0.002311	0.04092	0.4447	0.7065
	25.237	-2.462e-05	0.000621	0.002315	0.04053	0.442	0.703
	25.241	0.001759	0.000943	0.002342	0.04055	0.4415	0.7021
	25.243	-2.238e-05	0.0005766	0.002317	0.04048	0.4415	0.7019
	25.245	0.000573	0.000688	0.002299	0.0404	0.4415	0.7018
	25.249	-0.0001947	0.0005775	0.002252	0.04055	0.4415	0.702
		Data not included in Fig 10
	z10% (m)	3,7-3,8	4,6-4,8	5,2-5,4	7,1-7,5	10,9-11,3	12,1-12,6
	z1% (m)	8,4-8,9	10,5-10,8	11,6-11,9	16,2-16,6	>25	>25
